# Supplementary material for: Phylogenetic relationship of prophages is affected by CRISPR selection in Group A Streptococcus
Source: BMC Microbiol. 2019 Jan 28;19:24. doi: 10.1186/s12866-019-1393-y (PMC6348661; doi:10.1186/s12866-019-1393-y)
Supplement: Supplementary file 1 — Table S1. A Spacer sequneces of type I-C CRISPR identified from all 118 strains. B Spacer sequneces of type II-A CRISPR identified from all 118 strains. Table S2. A Clustered spacer sequence groups of type I-C CRISPR. Criteria of clustering is as mentioned above. B Clustered spacer sequence groups of type II-A CRISPR. Criteria of clustering is as mentioned above. Table S3. Detailed information of prophages. Table S4. Prophages targeted by each spacer sequences. Table S5. Correlation between spacers and prohpage groups. Spacers derived from each CRISPR are indicated in the column and prophages are indicated in the row. Spacers that exibited similarity with prophage groups are indicated as black boxes. Table S6. Result of the possession of cas genes and CRISPR arrays in each strain. Table S7. Strains used in this study. (XLSX 183 kb) [file 12866_2019_1393_MOESM1_ESM.xlsx]

## Sheet: Supplementary Table 1A
Table S1A. Spacer sequneces of type I-C CRISPR identified from all 118 strains.
No.	Strain	Sequences
1	HarveyGAS	CACTCTTACTTTGAGAGTAAAGAAGCTCATGAA
2	HarveyGAS	TATGTGGGTGTATTGGCTAGTCATGTAATTATTT
3	JMUB1235	GTATTTGACATAGTCCAGAGTGTCAGTCACATAGTTT
4	JMUB1235	GATTCTAGATTATGTCTATTGGTTGTATTATAA
5	JMUB1235	CGTAGATAGAGATAGCGACTTTAGAATTATTGGT
6	JMUB1235	TATATCGTGGCAGATATCCCCATAATAGTCATT
7	JMUB1235	CCTGTGCCTTTGATTTTTAGGATAGGTTTAGCTT
8	NCTC10085	AACTAATTCCGCAAAGGCATTGTTCATATAATG
9	NCTC10085	TTGCAAAATTTACGTGATAACTTTAATAAAATAAT
10	NCTC10085	CAAACGTAGCAAATTCTACTTTTACAAAAGTTGGA
11	NCTC10876	AAACATTAAGGAAGTTATGCCAGAACCCAGAACAA
12	NCTC10876	GAGCCTCATGCCTCCAATTTTTTCGGGGTCGTTTT
13	NCTC12046	AGGCGTTCACATGGACGTCTTTTTGTTTTGTGGA
14	NCTC12046	CCGCATAATTTTTAGGTGTCGCATTACCAAAGT
15	NCTC12046	AATATCAACTTCTTGGGGACAAGAAATGATCCAAGAC
16	NCTC12046	AAATCGCTATATCTTATCAACAAAACACCAAGAAA
17	NCTC12046	GGTCTTTACGGTCAGCGAACAATACGCCACGTTT
18	NCTC12058	AAATTTGGCGAGGAGAGCGTGAGGCGAATCTAGT
19	NCTC12058	ATTAGCACTGGTTATATTAAGTGCCGAGGAAAAA
20	NCTC12059	TCCTTGATAATTTGGATAAGTAGCTCCGCATAGG
21	NCTC12059	AATGAAGAATATTTGCCCGTCTGGCTTAAATCCA
22	NCTC12059	TACAGACCTTGCACGAATCGAACGTGCCACTGCAC
23	NCTC12059	TCTTCTACTGCTTGAGTGGTATTAACTTCTGCTA
24	NCTC12059	GATATAGTATGTCCCAATCTCCAAAATCTTATTA
25	NCTC12059	ATTTAGTCGCCAACTTTAACTACGATCAAACTTG
26	NCTC12062	TAAAAGTAGGAGGAACTTTAGTTTTTAAATGGTC
27	NCTC12062	AGCCAATTTGTCAGCAACATCATCCTTTGATTT
28	NCTC12062	AGTTATGGGACCTAACCAGCAATCCATGCTTAAA
29	NCTC12062	TGCTAATAACGGCTCTGCAAGTGGGGCATGGGCAA
30	NCTC12062	ATTTAGTCGCCAACTTTAACTACGATCAAACTTG
31	NCTC12062	TGCTACGGCGTATTTAGTCACATACTCGCGTACA
32	NCTC12062	ATTAGCACTGGTTATATTAAGTGCCGAGGAAAAA
33	NCTC12067	TTTTTCCTCGGCACTTAATATAACCAGTGCTAAT
34	NCTC12067	ACTAGATTCGCCTCACGCTCTCCTCGCCAAATTT
35	NCTC12067	GGTTACTGGTAAATCAACACTGATTAATATTTTACGT
36	NCTC12067	CTAATAGTTTCATGTTATACTCCTACTCTTTTTTC
37	NCTC12067	GACTGTGAATTCTTGTTTGCTTCGTGGGGGAATC
38	NCTC12067	TCTATGACTTTGACAAGTTAACAACAGGATTACAT
39	NCTC12067	AGCAGACACAGTAGCGATCTTAGCTATTTTTTT
40	NCTC12067	TTTGTTGGCGTACTCGACTAGCATTGCCTTATTATT
41	NCTC12067	TCCGCCCCAGTTATTATCGGCTTTACCTACAGCA
42	NCTC12067	GTATTTGACATAGTCCAGAGTGTCAGTCACATAGTTT
43	NCTC12067	GATTCTAGATTATGTCTATTGGTTGTATTATAA
44	NCTC12067	CGTAGATAGAGATAGCGACTTTAGAATTATTGGT
45	NCTC12068	TTGAAAAAGCATTGGGAACGCTCAAAATCACACAT
46	NCTC12068	ATGATACTGTCACCAGATTGCCTCAAGAGGGACT
47	NCTC12068	CCGCATAGTTTTTAGGTGTCGCATTACCAAAGT
48	NCTC12068	GAATATAATCATCAAGGTTATCCTCGACAAAAT
49	NCTC12068	TGTACTATCAATTTCGTATTTTAGTAAAGTTTGTTGA
50	NCTC12068	AAGCTCATTAACGGCCCATCGCTGATATCATTGTCAT
51	NCTC12068	ACACCTTCAACTGCTTTAATTCGTTTCACTTCT
52	NCTC12840	TTTGTTGATAATAACTTCGTCTTCGACGCGACC
53	NCTC12840	AGTCCCTCTTGAGGCAATCTGGTGACAGTATCAT
54	NCTC12840	AATGTTCATTTTTACCTCGCATTTAACTTACTCTC
55	NCTC13737	AATATGACGACGGTTAACCGTTACATCGTAATCTT
56	NCTC13737	TGATAGATTTTTAACATCTTTACCAGCTTCTTC
57	NCTC13737	ACCTCTCATAATATCTTTAAGTTCTCTTACCTCAC
58	NCTC13737	TCCTCTCATCATATCTTTTAAATCTTTAACATC
59	NCTC13745	GACTGTGAATTCTTGTTTGCTTCGTGGGGGAATC
60	NCTC13745	GCTGGAAAGACGCAAATTGATAACGATTTGTTTTT
61	NCTC13745	TCTATGACTTTGACAAGTTAACAACAGGATTACAT
62	NCTC13745	AGCAGACACAGTAGCGATCTTAGCTATTTTTTT
63	NCTC13745	TCCGCCCCAGTTATTATCGGCTTTACCTACAGCA
64	NCTC13745	GTATTTGACATAGTCCAGAGTGTCAGTCACATAGTTT
65	NCTC13745	GATTCTAGATTATGTCTATTGGTTGTATTATAA
66	NCTC13745	CGTAGATAGAGATAGCGACTTTAGAATTATTGGT
67	NCTC13745	TATATCGTGGCAGATATCCCCATAATAGTCATT
68	NCTC13745	CCTGTGCCTTTGATTTTTAGGATAGGTTTAGCTT
69	NCTC13751	GCTGACTTTGATGTCGGTGCAGAACACGTTGGA
70	NCTC13751	GAAAAACATGCTGCGACTAAAAAATACGTAGAT
71	NCTC13751	TCTCCATGCTCTTAATTCTTCAATTTTCTTTGTTC
72	NCTC5163	GAGAGTAAGTTAAATGCGAGGTAAAAATGAACATT
73	NCTC5163	ATGATACTGTCACCAGATTGCCTCAAGAGGGACT
74	NCTC5163	GGTCGCGTCGAAGACGAAGTTATTATCAACAAA
75	NCTC5164	GAGAGTAAGTTAAATGCGAGGTAAAAATGAACATT
76	NCTC5164	ATGATACTGTCACCAGATTGCCTCAAGAGGGACT
77	NCTC5164	GGTCGCGTCGAAGACGAAGTTATTATCAACAAA
78	NCTC8198	GAGTTTACTCGCTCAAATCAAGGTATGCGGACA
79	NCTC8198	GCTGTGACATTGCGGGATGTAATCAAAGTAAAAA
80	NCTC8198	TAAAGCAAACCTAGCAGAAGCAGAAAATGACTT
81	NCTC8198	CTGATGTAATTGGTGATTTTCGTGATATGCTTTTT
82	NCTC8231	TGCTAATAACGGCTCTGCAAGTGGGGCATGGGCAA
83	NCTC8231	ATAATTACACGCAAAATGAACACAAGGATAACGA
84	NCTC8231	TTTAAATGCGTTCATGACCGCTTCTACGTCTGTTT
85	NCTC8231	ATTTAGTCGCCAACTTTAACTACGATCAAACTTG
86	NCTC8231	ATTGAAAAAGAAATGCTTAATTTGCAAAAAAAAACTT
87	NCTC8300	ATCGATTTTGCAGATAAAAGGAAACATAGAGTTC
88	NCTC8300	AATTTCATCTCCTGCATCTTGATCAGTTAGGGTTAC
89	NCTC8300	AGATTCGGCTAGATATTCTAAAAAATCGATAAAGC
90	NCTC8300	TCCAACTTTTGTAAAAGTAGAATTTGCTACGTTTG
91	NCTC8300	ATTTTGTACCTCGCTTAAAATTCAATGCACTCATC
92	NCTC8300	ATTATTTTATTAAAGTTATCACGTAAATTTTGCAA
93	NCTC8300	CATTATATGAACAATGCCTTTGCGGAATTAGTT
94	NCTC8314	ATCAGCTAGCTCGTTGAGTAGGCCGTTGAGCTCG
95	NCTC8314	AATAGATTACTTGCTTTAAGTGATAACAGGACACT
96	NCTC8314	GTCGATAATGGCTTGATGATCACCTGAGAAAGT
97	NCTC8314	TTTTTACTTTGATTACATCCCGCAATGTCACAGC
98	NCTC8314	TGTCCGCATACCTTGATTTGAGCGAGTAAACTC
99	NCTC8316	TGTACGCGAGTATGTGACTAAATACGCCGTAGCA
100	NCTC8316	AGAAATGCTTAGTACGTTTCAAACCAGTCTTTTTT
101	NCTC8316	GGTTATCTCGTAGAAAATATGGGGTTAAAATCGGAT
102	NCTC8322	GTGAGGTAAGAGAACTTAAAGATATTATGAGAGGT
103	NCTC8322	CATAGACTTTGTATTCATATAGTTTTTTCTCTATT
104	NCTC8322	AAATCAATGTTTCCAACGTTCGATATTGTTAAA
105	NCTC8322	TTGATAGTACAGACATCCCGTTTAGTTTATTAAAT
106	NCTC8322	GCTAACATGATGTGGGAACAGGGTATCATGCAG
107	NCTC8324	ATCAATATCTCCTTTAATAATGATTAATGTCAAA
108	NCTC8324	TCCTTAATTAAATGTATTACTCGTACGAGAATA
109	NCTC8324	TTTTTCGGATATAACTGATTTTTGGTTAAAGGAT
110	NCTC8324	TCCTCTCATCATATCTTTTAAATCTTTAACATC
111	NCTC8326	TACTAGCGTTGAGATAGCCGGTATTAATCTTACC
112	NCTC8326	ATTTCGTCACCTCCTCAATCAATAATAGAGTCA
113	NCTC8326	CTAAGATGATACCAGTTACAATACCGATTTTAAGC
114	NCTC8326	AAATAATTACATGACTAGCCAATACACCCACATA
115	NCTC8326	TTCATGAGCTTCTTTACTCTCAAAGTAAGAGTG
116	NCTC8332	GAGAGTAAGTTAAATGCGAGGTAAAAATGAACATT
117	NCTC8332	ATGATACTGTCACCAGATTGCCTCAAGAGGGACT
118	NCTC8332	GGTCGCGTCGAAGACGAAGTTATTATCAACAAA
119	NCTC8370	AAAAAGCATATCACGAAAATCACCAATTACATCAG
120	NCTC8370	AAGTCATTTTCTGCTTCTGCTAGGTTTGCTTTA
121	NCTC8370	TTTTTACTTTGATTACATCCCGCAATGTCACAGC
122	NCTC8370	TGTCCGCATACCTTGATTTGAGCGAGTAAACTC
123	STAB090229	GCTGACTTTGATGTCGGTGCAGAACACGTTGGA
124	STAB090229	GAAAAACATGCTGCGACTAAAAAATACGTAGAT
125	STAB090229	TCTCCATGCTCTTAATTCTTCAATTTTCTTTGTTC
126	STAB120304	GCTGACTTTGATGTCGGTGCAGAACACGTTGGA
127	STAB120304	GAAAAACATGCTGCGACTAAAAAATACGTAGAT
128	STAB120304	TCTCCATGCTCTTAATTCTTCAATTTTCTTTGTTC
129	STAB14018	GCTGACTTTGATGTCGGTGCAGAACACGTTGGA
130	STAB14018	GAAAAACATGCTGCGACTAAAAAATACGTAGAT
131	STAB14018	TCTCCATGCTCTTAATTCTTCAATTTTCTTTGTTC
132	TJ11-001	AACTAATTCCGCAAAGGCATTGTTCATATAATG
133	TJ11-001	TTGCAAAATTTACGTGATAACTTTAATAAAATAAT
134	TJ11-001	GCTTTATCGATTTTTTAGAATATCTAGCCGAATCT
135	TJ11-001	GAACTCTATGTTTCCTTTTATCTGCAAAATCGAT
136	1E1	TACGACCATTATGGATCAATTGTAATCATTGGC
137	1E1	ACGAGTTCAACGGCCTACTCAACGAGCTAGCTGAT
138	1E1	GGTTATCTCGTAGAAAATATGGGGTTAAAATCGGAT
139	5448	AAAAAGCATATCACGAAAATCACCAATTACATCAG
140	5448	AAGTCATTTTCTGCTTCTGCTAGGTTTGCTTTA
141	5448	TTTTTACTTTGATTACATCCCGCAATGTCACAGC
142	5448	TGTCCGCATACCTTGATTTGAGCGAGTAAACTC
143	A20	GAGTTTACTCGCTCAAATCAAGGTATGCGGACA
144	A20	GCTGTGACATTGCGGGATGTAATCAAAGTAAAAA
145	A20	TAAAGCAAACCTAGCAGAAGCAGAAAATGACTT
146	A20	CTGATGTAATTGGTGATTTTCGTGATATGCTTTTT
147	AP1	AAAAAGCATATCACGAAAATCACCAATTACATCAG
148	AP1	AAGTCATTTTCTGCTTCTGCTAGGTTTGCTTTA
149	AP1	TTTTTACTTTGATTACATCCCGCAATGTCACAGC
150	AP1	TGTCCGCATACCTTGATTTGAGCGAGTAAACTC
151	FDAARGOS-149	AAAAAGCATATCACGAAAATCACCAATTACATCAG
152	FDAARGOS-149	AAGTCATTTTCTGCTTCTGCTAGGTTTGCTTTA
153	FDAARGOS-149	TTTTTACTTTGATTACATCCCGCAATGTCACAGC
154	FDAARGOS-149	TGTCCGCATACCTTGATTTGAGCGAGTAAACTC
155	H293	TTTTTCCTCGGCACTTAATATAACCAGTGCTAAT
156	H293	ACTAGATTCGCCTCACGCTCTCCTCGCCAAATTT
157	H293	GGTTACTGGTAAATCAACACTGATTAATATTTTACGT
158	H293	CTAATAGTTTCATGTTATACTCCTACTCTTTTTTC
159	H293	GACTGTGAATTCTTGTTTGCTTCGTGGGGGAATC
160	H293	GCTGGAAAGACGCAAATTGATAACGATTTGTTTTT
161	H293	AGCAGACACAGTAGCGATCTTAGCTATTTTTTT
162	H293	TCCGCCCCAGTTATTATCGGCTTTACCTACAGCA
163	H293	GTATTTGACATAGTCCAGAGTGTCAGTCACATAGTTT
164	H293	GATTCTAGATTATGTCTATTGGTTGTATTATAA
165	H293	CGTAGATAGAGATAGCGACTTTAGAATTATTGGT
166	H293	TATATCGTGGCAGATATCCCCATAATAGTCATT
167	H293	CCTGTGCCTTTGATTTTTAGGATAGGTTTAGCTT
168	HKU360	AACTAATTCCGCAAAGGCATTGTTCATATAAT
169	HKU360	TTGCAAAATTTACGTGATAACTTTAATAAAATAA
170	HKU360	GCTTTATCGATTTTTTAGAATATCTAGCCGAATC
171	HKU360	GAACTCTATGTTTCCTTTTATCTGCAAAATCGA
172	HKU488	GAGTTTACTCGCTCAAATCAAGGTATGCGGACA
173	HKU488	GCTGTGACATTGCGGGATGTAATCAAAGTAAAAA
174	HKU488	TAAAGCAAACCTAGCAGAAGCAGAAAATGACTT
175	HKU488	CTGATGTAATTGGTGATTTTCGTGATATGCTTTTT
176	HKUQMH11	TCACATAGCAAAATGCGGTTATTGTGGTGCCCCTT
177	HKUQMH11	GCGCATAGCTTGACTAGGCTTGTATTTATTACCG
178	HKUQMH11	TATAATGATGGCACACTCTTCACCAATTGATACA
179	HKUQMH11	ATCGATTTTGCAGATAAAAGGAAACATAGAGTTG
180	HKUQMH11	ATTATTTTATTAAAGTTATCACGTAAATTTTGCAA
181	HKUQMH11	CATTATATGAACAATGCCTTTGCGGAATTAGTT
182	M1-476	GAGTTTACTCGCTCAAATCAAGGTATGCGGACA
183	M1-476	GCTGTGACATTGCGGGATGTAATCAAAGTAAAAA
184	M1-476	TAAAGCAAACCTAGCAGAAGCAGAAAATGACTT
185	M1-476	CTGATGTAATTGGTGATTTTCGTGATATGCTTTTT
186	M1-SF370	GCTGTGACATTGCGGGATGTAATCAAAGTAAAAA
187	M1-SF370	TAAAGCAAACCTAGCAGAAGCAGAAAATGACTT
188	M1-SF370	CTGATGTAATTGGTGATTTTCGTGATATGCTTTTT
189	M28PF1	AAATAATTACATGACTAGCCAATACACCCACATA
190	M28PF1	TTCATGAGCTTCTTTACTCTCAAAGTAAGAGTG
191	MEW123	AAATAATTACATGACTAGCCAATACACCCACATA
192	MEW123	TTCATGAGCTTCTTTACTCTCAAAGTAAGAGTG
193	MEW427	CACTCTTACTTTGAGAGTAAAGAAGCTCATGAA
194	MEW427	TATGTGGGTGTATTGGCTAGTCATGTAATTATTT
195	MEW427	GCTTAAAATCGGTATTGTAACTGGTATCATCTTAG
196	MEW427	TGACTCTATTATTGATTGAGGAGGTGACGAAAT
197	MEW427	GGTAAGATTAATACCGGCTATCTCAACGCTAGTA
198	MGAS10270	GTGAGGTAAGAGAACTTAAAGATATTATGAGAGGT
199	MGAS10270	CATAGACTTTGTATTCATATAGTTTTTTCTCTATT
200	MGAS10270	GCTAACATGATGTGGGAACAGGGTATCATGCAG
201	MGAS10750	CACTCTTACTTTGAGAGTAAAGAAGCTCATGAA
202	MGAS10750	TATGTGGGTGTATTGGCTAGTCATGTAATTATTT
203	MGAS10750	GCTTAAAATCGGTATTGTAACTGGTATCATCTTAG
204	MGAS10750	TGACTCTATTATTGATTGAGGAGGTGACGAAAT
205	MGAS10750	GGTAAGATTAATACCGGCTATCTCAACGCTAGTA
206	MGAS11027	TTTTTCCTCGGCACTTAATATAACCAGTGCTAAT
207	MGAS11027	ACTAGATTCGCCTCACGCTCTCCTCGCCAAATTT
208	MGAS11027	GGTTACTGGTAAATCAACACTGATTAATATTTTACGT
209	MGAS11027	CTAATAGTTTCATGTTATACTCCTACTCTTTTTTC
210	MGAS11027	GACTGTGAATTCTTGTTTGCTTCGTGGGGGAATC
211	MGAS11027	GCTGGAAAGACGCAAATTGATAACGATTTGTTTTT
212	MGAS11027	TCTATGACTTTGACAAGTTAACAACAGGATTACAT
213	MGAS11027	AGCAGACACAGTAGCGATCTTAGCTATTTTTTT
214	MGAS11027	TTTGTTGGCGTACTCGACTAGCATTGCCTTATTATT
215	MGAS11027	TCCGCCCCAGTTATTATCGGCTTTACCTACAGCA
216	MGAS11027	GTATTTGACATAGTCCAGAGTGTCAGTCACATAGTTT
217	MGAS11027	GATTCTAGATTATGTCTATTGGTTGTATTATAA
218	MGAS11027	CGTAGATAGAGATAGCGACTTTAGAATTATTGGT
219	MGAS2096	AACTAATTCCGCAAAGGCATTGTTCATATAATG
220	MGAS2096	TTGCAAAATTTACGTGATAACTTTAATAAAATAAT
221	MGAS2096	CAAACGTAGCAAATTCTACTTTTACAAAAGTTGGA
222	MGAS2096	GCTTTATCGATTTTTTAGAATATCTAGCCGAATCT
223	MGAS2096	GTAACCCTAACTGATCAAGATGCAGGAGATGAAATT
224	MGAS2096	GAACTCTATGTTTCCTTTTATCTGCAAAATCGAT
225	MGAS23530	GTATTTGACATAGTCCAGAGTGTCAGTCACATAGT
226	MGAS23530	TATATCGTGGCAGATATCCCCATAATAGTCA
227	MGAS23530	CCTGTGCCTTTGATTTTTAGGATAGGTTTAGC
228	MGAS27061	TTTTTCCTCGGCACTTAATATAACCAGTGCTAAT
229	MGAS27061	ACTAGATTCGCCTCACGCTCTCCTCGCCAAATTT
230	MGAS27061	GGTTACTGGTAAATCAACACTGATTAATATTTTACGT
231	MGAS27061	GACTGTGAATTCTTGTTTGCTTCGTGGGGGAATC
232	MGAS27061	GCTGGAAAGACGCAAATTGATAACGATTTGTTTTT
233	MGAS27061	CGTAGATAGAGATAGCGACTTTAGAATTATTGGT
234	MGAS27061	TATATCGTGGCAGATATCCCCATAATAGTCATT
235	MGAS27061	CCTGTGCCTTTGATTTTTAGGATAGGTTTAGCTT
236	MGAS5005	GAGTTTACTCGCTCAAATCAAGGTATGCGGACA
237	MGAS5005	GCTGTGACATTGCGGGATGTAATCAAAGTAAAAA
238	MGAS5005	TAAAGCAAACCTAGCAGAAGCAGAAAATGACTT
239	MGAS5005	CTGATGTAATTGGTGATTTTCGTGATATGCTTTTT
240	MGAS9429	AACTAATTCCGCAAAGGCATTGTTCATATAATG
241	MGAS9429	TTGCAAAATTTACGTGATAACTTTAATAAAATAAT
242	MGAS9429	CAAACGTAGCAAATTCTACTTTTACAAAAGTTGGA
243	MGAS9429	GCTTTATCGATTTTTTAGAATATCTAGCCGAATCT
244	MGAS9429	ATTGGCCAGAATCATGTTCAATATGTCCTAGTTCAT
245	MGAS9429	GTAACCCTAACTGATCAAGATGCAGGAGATGAAATT
246	MGAS9429	GAACTCTATGTTTCCTTTTATCTGCAAAATCGAT
247	MTB313	GAGTTTACTCGCTCAAATCAAGGTATGCGGACA
248	MTB313	GCTGTGACATTGCGGGATGTAATCAAAGTAAAAA
249	MTB313	TAAAGCAAACCTAGCAGAAGCAGAAAATGACTT
250	MTB313	CTGATGTAATTGGTGATTTTCGTGATATGCTTTTT
251	MTB314	GAGTTTACTCGCTCAAATCAAGGTATGCGGACA
252	MTB314	GCTGTGACATTGCGGGATGTAATCAAAGTAAAA
253	MTB314	TAAAGCAAACCTAGCAGAAGCAGAAAATGACTT
254	MTB314	CTGATGTAATTGGTGATTTTCGTGATATGCTTTTT
255	NGAS596	AGCCAATTTGTCAGCAACATCATCCTTTGATT
256	NGAS596	AGTTATGGGACCTAACCAGCAATCCATGCTTAA
257	NGAS596	TGCTAATAACGGCTCTGCAAGTGGGGCATGGGCA
258	NGAS596	ATGATTACACGCAAAATGAACACAAGGATAACG
259	NGAS596	TGCTACGGCGTATTTAGTCACATACTCGCGTAC
260	NZ131	AAGATGACACTGGTACTGCACATGTCGATTTAAAA
261	NZ131	AGATCTTAAAATGGATTCTTCTTCAGATATTTTTG
262	NZ131	GATAACAGTTGCTTTAGTCGATAAGTCGATTAGCG
263	NZ131	ATTATGTTTTGCCACATGAGAAAGTAAAAAATGGA
264	NZ131	TCCCTTATAATCGACAAAAAGCGCCGATTGATT
265	STAB10015	CACTCTTACTTTGAGAGTAAAGAAGCTCATGAA
266	STAB10015	TATGTGGGTGTATTGGCTAGTCATGTAATTATTT
267	STAB13021	AATATCAACTTCTTGGGGACAAGAAATGATCCAAGAC
268	STAB13021	AAATCGCTATATCTTATCAACAAAACACCAAGAAA
269	STAB13021	GGTCTTTACGGTCAGCGAACAATACGCCACGTTT
270	STAB901	TACGACCATTATGGATCAATTGTAATCATTGGC
271	STAB901	ACGAGTTCAACGGCCTACTCAACGAGCTAGCTGAT
272	STAB901	GGTTATCTCGTAGAAAATATGGGGTTAAAATCGGAT

## Sheet: Supplementary Table 1B
Table S1B. Spacer sequneces of type II-A CRISPR identified from all 118 strains.
No.	Strain	Sequences
1	HarveyGAS	TAGAAATTGACAATGCTTTTTCTTTTGTCT
2	HarveyGAS	AATAGAGCTAGACAAAAAATTGAGTTTGAC
3	HarveyGAS	GACATATTAACGTCCTTTCTCCTGCTTTCC
4	JMUB1235	TATCACTAACTCCCTATTGCGTGGGGAACT
5	JMUB1235	TGTTTCTTGCAATCGCAATATTTGGGATGA
6	JMUB1235	TTAGAGGCCTATTTCACAGACAAAGACATC
7	JMUB1235	GACTCATCCCAACTACCGTAAGCCCTAAAG
8	NCTC10085	GATTGACCACAACATCCAACGCTTAGGTTAT
9	NCTC10085	AATAGAGCTAGACAAAAAATTGAGTTTGAC
10	NCTC10874	TACGGAAGATGAGGGTTTAATACCACTATT
11	NCTC10874	ATATAGTCATCCGCTCTGATAGGTGTTGTT
12	NCTC10874	AAGAGATTGAGCAAAATGCGGAGCAAGCAA
13	NCTC10874	AAGCACACATATTATTATCGCTGCTGAGGA
14	NCTC10874	TCATGCAATCCACAGGCCTATTTGATAAAAA
15	NCTC10874	TAGAGTAAACCGAATCTTTGCCATCTCTGG
16	NCTC10877	GCTTAACTAAGTCCGCATACTTAATGACTG
17	NCTC10877	TCCCCAGAACAACGTTTAATAATTTCGTCA
18	NCTC10877	AGTCTTCACTAAATTTAAAATCATTGGATT
19	NCTC10880	ATTAGCCCTGCAATACTCGCAATGACCGCA
20	NCTC10880	CGTAAATTGAGAGAGTATCCACGCTGGCGG
21	NCTC10880	TGACACACGGTTTAGCGCTAGTCTCTCAAC
22	NCTC10880	AAAAGATGAAGACGGAGATAAGCCAACTGT
23	NCTC10880	GCTAGCGAAGATAGAGCTAGACAGACAAAG
24	NCTC12044	TTGGTTTTAGGTCTAACACCACACGCTACT
25	NCTC12044	TCAAGAGTGAGTCCAGAACCACCAGCGAAT
26	NCTC12044	AAGGAGGTTCTCGTTTCTATTTTTTAATTT
27	NCTC12044	TATCGTTAAAAAACAGAAAGGCGGTGGAAA
28	NCTC12044	TATCGTTAAAAAACAGAAAGGCGGTGGAAA
29	NCTC12044	CACTAGACATCTCAACATCTGGAACGGGAT
30	NCTC12048	AAACCCAAGAGGAATATCAAGCAGGTGTTG
31	NCTC12048	TGTAGTACTGACAAGATGCTTACTGCGAAC
32	NCTC12048	GTAGATATGCAATCAATCTGTCTATCAATA
33	NCTC12048	TACTGTAACGCTACCTTTGTCCGTAAATTT
34	NCTC12048	TCAAAAACCTAGCGTTACCAGAGGAAGCGA
35	NCTC12048	GCACTTGTCATTTTTTCTCCAACTTTTGTA
36	NCTC12048	GCAATTCAAACAGGGTTCCAAACGTTCATG
37	NCTC12048	ATAGAATCAGAAAGGTTGTCAATGATAGAT
38	NCTC12048	AACCAGAATAACGCTTATTGCCTTTTAAGC
39	NCTC12048	AGATGTTTACGGTGGTGAGTACGAGTTTGA
40	NCTC12057	GATTAGCTCAAGCATGCCTTTATAAATGTC
41	NCTC12057	CAGCTTGGATTTAATAGCAGACCATGTTTT
42	NCTC12057	GCACGAGTTTAACTCCCTTATTATTAGCTT
43	NCTC12058	CTTTAGGGCTTACGGTAGTTGGGATGAGTC
44	NCTC12058	AAATACTGATGCGGTTGCCATCCTTATCAG
45	NCTC12058	GATGTCTTTGTCTGTGAAATAGGCCTCTAA
46	NCTC12058	TCACGTATGGTATTTCAATCTTGTTTGGAC
47	NCTC12058	TGTGATAGTTGCACCTTTGGCATCTGCAAT
48	NCTC12058	TACAGATATTAATAGCACACTCGAAGCGAT
49	NCTC12058	GCTAGCTTGCTCTCACCGTTGCTATTGTCA
50	NCTC12058	GCAGCTCTAATCACTGTCGGATTATCACTA
51	NCTC12059	ATCCCGTTCCAGATGTTGAGATGTCTAGTG
52	NCTC12059	AAATTAAAAAATAGAAACGAGAACCTCCTT
53	NCTC12059	TAGATAAATAGCAAATGAATGCTAAGCCTA
54	NCTC12064	TAAATCTCTGTTTGGTCGACTGCCGCAGTG
55	NCTC12064	CGGTGCTTTTATGGATCGCAACAAAATCAG
56	NCTC12064	TTAATATTGCGATGCGCCAGCCAAGCACAC
57	NCTC12064	ATGTTATCCTGTACCAAGTGTATAGCCTCA
58	NCTC12064	CATCGGGGGCTTTCATGACGTTTTTTCCAG
59	NCTC12067	TATCACTAACTCCCTATTGCGTGGGGAACT
60	NCTC12067	TGTTTCTTGCAATCGCAATATTTGGGATGA
61	NCTC12067	ACAGAATCATAAGTTCCTGTCATGCCGTAT
62	NCTC12067	CTGATAAGGATGGCAACCGCATCAGTATTT
63	NCTC12067	GACTCATCCCAACTACCGTAAGCCCTAAAG
64	NCTC12068	TATACTAAAAGCTCTTAGAAGCGAAATGGG
65	NCTC12068	TTCCTCGATGACAGCAACAGATGGATCTGT
66	NCTC12068	TCGCATTGCTAAAGTGAACAAAGGCAGTGT
67	NCTC12068	ACTACTTTTGCGAGTAGCTTAGCACGTCCG
68	NCTC12068	GTGCCTGTGGAGGAATTGATGAACATGCCT
69	NCTC13737	GTCAAACTCAATTTTTTGTCTAGCTCTATT
70	NCTC13737	TAGTGTCTGATGTGACATATAGTATCGATT
71	NCTC13737	TTGTACATTTTAGTAATGCCACACCAAAAG
72	NCTC13737	ATCTGCTTGGGATAATATCGTTCGGACAAA
73	NCTC13737	AAATTTACGGTGATGATATTGTCTTTAGCG
74	NCTC13737	GGTATATTTCCAACCCATCTATGGGATTC
75	NCTC13737	ATGTCTTGGGCGTCAGCTTAGACGAATTTA
76	NCTC13742	GATTAGCTCAAGCATGCCTTTATAAATGTC
77	NCTC13742	CAGCTTGGATTTAATAGCAGACCATGTTTT
78	NCTC13742	GCACGAGTTTAACTCCCTTATTATTAGCTT
79	NCTC13743	GGAAAGCAGGAGAAAGGACGTTAATATGTC
80	NCTC13743	TTTCCACCGCCTTTCTGTTTTTTAACGATA
81	NCTC13743	TGATTACTACGAGTAAACTCAGCTCGTAAG
82	NCTC13743	AATGATTCGTCAATCGATTTATTGGAGTAA
83	NCTC13743	TTAGGAAGCATGTTTATTGAATTGGGTCTT
84	NCTC13743	ACACCAATAATTTCAAGCAAGACATCTGCT
85	NCTC13743	TAACTTTATCACCATCCACATAAGGCCTCA
86	NCTC13743	CATCAGGACTGGTCAATTAACTGTTGAGGA
87	NCTC13743	CTTTCGTGATATAATTAAGTAAATTAAGTT
88	NCTC13743	CGGTGTCTAATAATGCTTGTCAGAAGATCC
89	NCTC13743	TTCATCTATGATGAAAAATATAAAACGTTG
90	NCTC13743	ATCAATTTGACATACACATCTGCTAAAATA
91	NCTC13743	ACAGTTCAAAAAGCTTTTGATGACGTTTGG
92	NCTC13744	GCTTACAAAAGCAAGTACAGTCTGCAATAG
93	NCTC13744	CTAAAACATGGTCTGCTATTAAATCCAAGC
94	NCTC13744	TTATAGAAAGAGAAAGTAACAGTAAAACAG
95	NCTC13744	CTATCTAGTAAGTCAATCGCATTTCCCCAA
96	NCTC13744	CTGTTCGATAAATAGAAGTGTCCCAGAATG
97	NCTC13745	TATCACTAACTCCCTATTGCGTGGGGAACT
98	NCTC13745	TGTTTCTTGCAATCGCAATATTTGGGATGA
99	NCTC13745	TTAGAGGCCTATTTCACAGACAAAGACATC
100	NCTC13745	GACTCATCCCAACTACCGTAAGCCCTAAAG
101	NCTC8300	GTCAAACTCAATTTTTTGTCTAGCTCTATT
102	NCTC8300	ATAACCTAAGCGTTGGATGTTGTGGTCAATC
103	NCTC8300	CATCAGTATTTGGGGTAAATTAAATTAGGA
104	NCTC8304	CTTACGAGCTGAGTTTACTCGTAGTAATCA
105	NCTC8304	CACTGATTGGACAAAGAATGCTCCAGTCCG
106	NCTC8304	GATTAGCTCAAGCATGCCTTTATAAATGTT
107	NCTC8304	CAGCTTGGATTTAATAGCAGACCATGTTTT
108	NCTC8304	GCACGAGTTTAACTCCCTTATTATTAGCTT
109	NCTC8314	TGATGATTACTATACTGACAAATCTGACGA
110	NCTC8314	TATTCGGCCATTCTTGGAAACCAATCTTTA
111	NCTC8314	CGTTAGCAGTCAGTTTGTTAAAAAAAGCAT
112	NCTC8314	AGCGTTTCTGCCAAATTATCAATTTTTTCT
113	NCTC8314	GATCTAGGTGCGTTTGCACAAAAAGAAGAA
114	NCTC8314	TGTATGCTGACAATTATGGCAACGGTGCTT
115	NCTC8316	TTCTTGTATCGTTTTTATGCCACTTTCAG
116	NCTC8316	TGATTTAGCAGGTAAAGCGTCGTGGGCATG
117	NCTC8316	GAAATTCCTTAAAACCTCCTTTATGCTAAA
118	NCTC8316	CTGATTTTGTTGCGATCCATAAAAGCACCG
119	NCTC8316	AACAAAAAGACGTCCATGTGAACGCCTCCT
120	NCTC8322	ATAGCAAGAAGAGATAACCTTTTAACCAAT
121	NCTC8322	TTAATGGTCTGACTAAAGCGGATGTTGAGC
122	NCTC8322	CACTAGCTATGTGGCGCCTGTGGTTGTTGA
123	NCTC8322	TAAAAAAACTCATACTAAAAAAATAGATTA
124	NCTC8322	ATCGCTTCCTCTGGTAACGCTAGGTTTTTG
125	NCTC8322	TATGGCTAATCGGTTAAAATCCATCATCTT
126	NCTC8322	ATCGCTTCCTCTGGTAACGCTAGGTTTTTG
127	NCTC8322	TATGGCTAATCGGTTAAAATCCATCATCTT
128	NCTC8322	TATGGCTAATCGGTTAAAATCCATCATCTT
129	NCTC8322	ATCGCTTCCTCTGGTAACGCTAGGTTTTTG
130	NCTC8322	ATGCGACAGATATTACATTGTTGCAGTCTG
131	NCTC8322	ACGAGTTTTGACTCGTCTAATGTTAGTGTT
132	NCTC8328	CATTCGGCAACACATAATCAAAAATCTGTC
133	NCTC8328	ACGAATCACCAAAATCAGTCCTCTTCATCT
134	NCTC8328	CGTTAGCAGTCAGTTTGTTAAAAAAAGCAT
135	NCTC8328	TGATTGGAAAACGGTGAGGGTAGCGCATTG
136	NCTC8328	TAGTACGTAAAGATGGCACACATACTGCCT
137	NCTC8370	GCCAAGCGCACCTAATTTTTCCTCGGCACT
138	NCTC8370	AGAGCGCAATTAATTATTGCGGATATTCCT
139	NCTC8370	TTAATATTGCGATGCGTCAGCCAACCACCC
140	NCTC8370	TTTTTTACAAATTGAGTTATGTTCATATAA
141	NCTC8370	AAAAAGCGCAAGAAGAAATCAACCAGCGCA
142	NCTC8370	TCAAGAAAATAACCGAAACTATCAAAGTTG
143	TJ11-001	GATTGACCACAACATCCAACGCTTAGGTTAT
144	TJ11-001	AATAGAGCTAGACAAAAAATTGAGTTTGAC
145	1E1	TACTTGACCCAACTACATTTTTATTAACAG
146	1E1	CTGATAAAGACGGAAACCGCATCAGTATTT
147	1E1	AGATAAATTCAAAGAGTACGCCAAGGATGA
148	1E1	GTTTGATGCAAGCTATCAATTTAAACGTGA
149	1E1	TTTAGTAATGCGACGCCCAAAGGTTATACA
150	1E1	ATTCTATCCTCATACTTTTTCCAAGGTGTA
151	1E1	AAAGCCATATCTGAAATTGGTGTACGTAGC
152	1E1	TCGCATTGCTAAAGTGAACAAAGGCAGTGT
153	1E1	GACATCGAACCAGTGCTTTGCTGCATAACA
154	1E1	CAGATGTGGTAAAGATATTTTTAGCAAATA
155	5448	AAAGCACGGTTTACCTGCTAAACAAATTTA
156	5448	AGAGCGCAATTAATTATTGCGGATATTCCT
157	5448	TTAATATTGCGATGCGTCAGCCAACCACCC
158	7F7	CTGGAAAAAACGTCATGAAAGCCCCCGATG
159	7F7	GCACCATTATCAAGAATTTCAATTAATTGT
160	7F7	CAATGCGCTGGGGCTTTTGAGCAATGGCGT
161	7F7	TGAGGCTATACACTTGGTACAGGATAACAT
162	7F7	GTGTGCTTGGCTGGCGCATCGCAATATTAA
163	7F7	CTGATTTTGTTGCGATCCATAAAAGCACCG
164	7F7	GCTAGCGAAGATAGAGCTAGACAGACAAAG
165	7F7	CACTGCGGCAGTCGACCAAACAGAGATTTA
166	A20	GGGTGGTTGGCTGACGCATCGCAATATTAA
167	A20	AGGAATATCCGCAATAATTAATTGCGCTCT
168	A20	TAAATTTGTTTAGCAGGTAAACCGTGCTTT
169	FDAARGOS-149	AAAGCACGGTTTACCTGCTAAACAAATTTA
170	FDAARGOS-149	AGAGCGCAATTAATTATTGCGGATATTCCT
171	FDAARGOS-149	TTAATATTGCGATGCGTCAGCCAACCACCC
172	H293	TATCACTAACTCCCTATTGCGTGGGGAACT
173	H293	TGTTTCTTGCAATCGCAATATTTGGGATGA
174	H293	ACAGAATCATAAGTTCCTGTCATGCCGTAT
175	H293	TTAGAGGCCTATTTCACAGACAAAGACATC
176	H293	GACTCATCCCAACTACCGTAAGCCCTAAAG
177	HKU360	GATTGACCACAACATCCAACGCTTAGGTTAT
178	HKU360	AATAGAGCTAGACAAAAAATTGAGTTTGAC
179	HKU488	GGGTGGTTGGCTGACGCATCGCAATATTAA
180	HKU488	AGGAATATCCGCAATAATTAATTGCGCTCT
181	HKU488	TAAATTTGTTTAGCAGGTAAACCGTGCTTT
182	HKUQMH11	GTCAAACTCAATTTTTTGTCTAGCTCTATT
183	HKUQMH11	ATAACCTAAGCGTTGGATGTTGTGGTCAATC
184	M1-476	GGGTGGTTGGCTGACGCATCGCAATATTAA
185	M1-476	AGGAATATCCGCAATAATTAATTGCGCTCT
186	M1-476	TAAATTTGTTTAGCAGGTAAACCGTGCTTT
187	M1-SF370	TGCGCTGGTTGATTTCTTCTTGCGCTTTTT
188	M1-SF370	TTATATGAACATAACTCAATTTGTAAAAAA
189	M1-SF370	AGGAATATCCGCAATAATTAATTGCGCTCT
190	M1-SF370	AGTGCCGAGGAAAAATTAGGTGCGCTTGGC
191	M1-SF370	TAAATTTGTTTAGCAGGTAAACCGTGCTTT
192	M1-SF370	TTCAGCACACTGAGACTTGTTGAGTTCCAT
193	M28PF1	GGAAAGCAGGAGAAAGGACGTTAATATGTC
194	M28PF1	GTCAAACTCAATTTTTTGTCTAGCTCTATT
195	M28PF1	AGACAAAAGAAAAAGCATTGTCAATTTCTA
196	M28PF1	AATAATCAGTTTAAAAATCCATCTGGAGCA
197	MEW123	GTCAAACTCAATTTTTTTGTCTAGCTCTATT
198	MEW123	AGACAAAAGAAAAAGCATTGTCAATTTCTA
199	MEW123	AATAATCAGTTTAAAAATCCATCTGGAGCA
200	MGAS10270	AAGCCAAACGCTAGGTTTAACCGATGTTGT
201	MGAS10270	TAAAAAAACTCATACTAAAAAAATAGATTA
202	MGAS11027	TATCACTAACTCCCTATTGCGTGGGGAACT
203	MGAS11027	TGTTTCTTGCAATCGCAATATTTGGGATGA
204	MGAS11027	ACAGAATCATAAGTTCCTGTCATGCCGTAT
205	MGAS11027	GTCCAAACAAGATTGAAATACCATACGTGA
206	MGAS11027	TTAGAGGCCTATTTCACAGACAAAGACATC
207	MGAS11027	CTGATAAGGATGGCAACCGCATCAGTATTT
208	MGAS11027	GACTCATCCCAACTACCGTAAGCCCTAAAG
209	MGAS15252	TGACGAAATTATTAAACGTTGTTCTGGGGA
210	MGAS15252	CAGTCATTAAGTATGCGGACTTAGTTAAGC
211	MGAS1882	AATCCAATGATTTTAAATTTAGTGAAGACT
212	MGAS1882	TGACGAAATTATTAAACGTTGTTCTGGGGA
213	MGAS1882	CAGTCATTAAGTATGCGGACTTAGTTAAGC
214	MGAS2096	GATTGACCACAACATCCAACGCTTAGGTTAT
215	MGAS2096	AATAGAGCTAGACAAAAAATTGAGTTTGAC
216	MGAS23530	TATCACTAACTCCCTATTGCGTGGGGAACT
217	MGAS23530	TGTTTCTTGCAATCGCAATATTTGGGATGA
218	MGAS23530	ACAGAATCATAAGTTCCTGTCATGCCGTAT
219	MGAS23530	TTAGAGGCCTATTTCACAGACAAAGACATC
220	MGAS23530	GACTCATCCCAACTACCGTAAGCCCTAAAG
221	MGAS27061	TATCACTAACTCCCTATTGCGTGGGGAACT
222	MGAS27061	TGTTTCTTGCAATCGCAATATTTGGGATGA
223	MGAS27061	TTAGAGGCCTATTTCACAGACAAAGACATC
224	MGAS27061	GACTCATCCCAACTACCGTAAGCCCTAAAG
225	MGAS5005	GGGTGGTTGGCTGACGCATCGCAATATTAA
226	MGAS5005	AGGAATATCCGCAATAATTAATTGCGCTCT
227	MGAS5005	TAAATTTGTTTAGCAGGTAAACCGTGCTTT
228	MGAS6180	TGCTCCAGATGGATTTTTAAACTGATTATT
229	MGAS6180	TAGAAATTGACAATGCTTTTTCTTTTGTCT
230	MGAS6180	AATAGAGCTAGACAAAAAATTGAGTTTGAC
231	MGAS6180	GACATATTAACGTCCTTTCTCCTGCTTTCC
232	MGAS9429	GATTGACCACAACATCCAACGCTTAGGTTAT
233	MGAS9429	AATAGAGCTAGACAAAAAATTGAGTTTGAC
234	MTB313	GGGTGTTGGCTGACGCATCGCAATATTAA
235	MTB313	AGGAATATCCGCAATTAATTAATTGCGCTCT
236	MTB313	TAAATTGTTTAGCAGGTAAACCGTGCTTT
237	MTB314	GGGTGGTTGGCTGACGCATCGCAATATTAA
238	MTB314	AGGAATATCCGCAATAATTAATTGCGCTCT
239	MTB314	TAAATTTGTTTAGCAGGTAAACCGTGCTTT
240	NGAS322	AAATAAGCGCTAGCGCTATATGTATGCTCT
241	NGAS322	ATACGTAGATGCGTGTACAAACGTATTAGA
242	NGAS322	ATCGTAAGGCAACAGATTATCGTAAGATCT
243	NGAS322	TGAATGGTCGGCTGATGACGTGTCCTTATA
244	NGAS322	CTGTTCGATAAATAGAAGTGTCCCAGAATG
245	NGAS322	TGTTCGCTGTCAGATAAGCCTTTTGTAGTA
246	NGAS327	TAAATCTCTGTTTGGTCGACTGCCGCAGTG
247	NGAS327	CTTTGTCTGTCTAGCTCTATCTTCGCTAGC
248	NGAS327	CGGTGCTTTTATGGATCGCAACAAAATCAG
249	NGAS327	TTAATATTGCGATGCGCCAGCCAAGCACAC
250	NGAS327	ATGTTATCCTGTACCAAGTGTATAGCCTCA
251	NGAS327	ACGCCATTGCTCAAAAGCCCCAGCGCATTG
252	NGAS327	ACAATTAATTGAAATTCTTGATAATGGTGC
253	NGAS327	CATCGGGGGCTTTCATGACGTTTTTTCCAG
254	NGAS638	ACAAAACAAAGTAACCTTGATGGCTATTTT
255	NGAS638	CGCTGCTGGCTGCATGCTAATAACACGGCT
256	NGAS638	TGGTCTAACTGCGTCTGGTCTGTGAATGAT
257	NGAS638	GATGCCGTTGACATCACCAGTATCCCCTTT
258	NZ131	AGCTGCATCGCTGTAGTATTTACCAATATA
259	NZ131	ACTGGGAAATTGATAAAATCGGCAATGCCCG
260	NZ131	CAAGTTGTTTAATCGAAGAATTTCCCGTTG
261	NZ131	GTGCCTGTGGAGGAATTGATGAACATGCCT
262	STAB09014	TGCTCCAGATGGATTTTTAAACTGATTATT
263	STAB09014	TAGAAATTGACAATGCTTTTTCTTTTGTCT
264	STAB09014	AATAGAGCTAGACAAAAAATTGAGTTTGAC
265	STAB09014	GACATATTAACGTCCTTTCTCCTGCTTTCC
266	STAB10015	TGCTCCAGATGGATTTTTAAACTGATTATT
267	STAB10015	TAGAAATTGACAATGCTTTTTCTTTTGTCT
268	STAB10015	AATAGAGCTAGACAAAAAATTGAGTTTGAC
269	STAB10015	GACATATTAACGTCCTTTCTCCTGCTTTCC
270	STAB1102	CTGGAAAAAACGTCATGAAAGCCCCCGATG
271	STAB1102	GCACCATTATCAAGAATTTCAATTAATTGT
272	STAB1102	CAATGCGCTGGGGCTTTTGAGCAATGGCGT
273	STAB1102	TGAGGCTATACACTTGGTACAGGATAACAT
274	STAB1102	GTGTGCTTGGCTGGCGCATCGCAATATTAA
275	STAB1102	CTGATTTTGTTGCGATCCATAAAAGCACCG
276	STAB1102	GCTAGCGAAGATAGAGCTAGACAGACAAAG
277	STAB1102	CACTGCGGCAGTCGACCAAACAGAGATTTA
278	STAB901	TACTTGACCCAACTACATTTTTATTAACAG
279	STAB901	CTGATAAAGACGGAAACCGCATCAGTATGT
280	STAB901	GACATCGAACCAGTGCTTTGCTGCATAACA
281	STAB901	CAGATGTGGTAAAGATATTTTTAGCAAATA

## Sheet: Supplementary Table 2A
Table S2A. Clustered spacer sequence groups of type I-C CRISPR. Criteria of clustering is as mentioned above.
Spacer group No.	Sequence
1	AAAAAGCATATCACGAAAATCACCAATTACATCAG
2	AAGTCATTTTCTGCTTCTGCTAGGTTTGCTTTA
3	TTTTTACTTTGATTACATCCCGCAATGTCACAGC
4	TGTCCGCATACCTTGATTTGAGCGAGTAAACTC
5	TACGACCATTATGGATCAATTGTAATCATTGGC
6	ACGAGTTCAACGGCCTACTCAACGAGCTAGCTGAT
7	GGTTATCTCGTAGAAAATATGGGGTTAAAATCGGAT
8	TTTTTCCTCGGCACTTAATATAACCAGTGCTAAT
9	ACTAGATTCGCCTCACGCTCTCCTCGCCAAATTT
10	GGTTACTGGTAAATCAACACTGATTAATATTTTACGT
11	CTAATAGTTTCATGTTATACTCCTACTCTTTTTTC
12	GACTGTGAATTCTTGTTTGCTTCGTGGGGGAATC
13	GCTGGAAAGACGCAAATTGATAACGATTTGTTTTT
14	AGCAGACACAGTAGCGATCTTAGCTATTTTTTT
15	TCCGCCCCAGTTATTATCGGCTTTACCTACAGCA
16	GTATTTGACATAGTCCAGAGTGTCAGTCACATAGTTT
17	GATTCTAGATTATGTCTATTGGTTGTATTATAA
18	CGTAGATAGAGATAGCGACTTTAGAATTATTGGT
19	TATATCGTGGCAGATATCCCCATAATAGTCATT
20	CCTGTGCCTTTGATTTTTAGGATAGGTTTAGCTT
21	CACTCTTACTTTGAGAGTAAAGAAGCTCATGAA
22	TATGTGGGTGTATTGGCTAGTCATGTAATTATTT
23	AACTAATTCCGCAAAGGCATTGTTCATATAAT
24	TTGCAAAATTTACGTGATAACTTTAATAAAATAA
25	GCTTTATCGATTTTTTAGAATATCTAGCCGAATC
26	GAACTCTATGTTTCCTTTTATCTGCAAAATCGA
27	TCACATAGCAAAATGCGGTTATTGTGGTGCCCCTT
28	GCGCATAGCTTGACTAGGCTTGTATTTATTACCG
29	TATAATGATGGCACACTCTTCACCAATTGATACA
30	GCTTAAAATCGGTATTGTAACTGGTATCATCTTAG
31	TGACTCTATTATTGATTGAGGAGGTGACGAAAT
32	GGTAAGATTAATACCGGCTATCTCAACGCTAGTA
33	GTGAGGTAAGAGAACTTAAAGATATTATGAGAGGT
34	CATAGACTTTGTATTCATATAGTTTTTTCTCTATT
35	GCTAACATGATGTGGGAACAGGGTATCATGCAG
36	TCTATGACTTTGACAAGTTAACAACAGGATTACAT
37	TTTGTTGGCGTACTCGACTAGCATTGCCTTATTATT
38	CAAACGTAGCAAATTCTACTTTTACAAAAGTTGGA
39	GTAACCCTAACTGATCAAGATGCAGGAGATGAAATT
40	ATTGGCCAGAATCATGTTCAATATGTCCTAGTTCAT
41	AAACATTAAGGAAGTTATGCCAGAACCCAGAACAA
42	GAGCCTCATGCCTCCAATTTTTTCGGGGTCGTTTT
43	AGGCGTTCACATGGACGTCTTTTTGTTTTGTGGA
44	CCGCATAATTTTTAGGTGTCGCATTACCAAAGT
45	AATATCAACTTCTTGGGGACAAGAAATGATCCAAGAC
46	AAATCGCTATATCTTATCAACAAAACACCAAGAAA
47	GGTCTTTACGGTCAGCGAACAATACGCCACGTTT
48	TCCTTGATAATTTGGATAAGTAGCTCCGCATAGG
49	AATGAAGAATATTTGCCCGTCTGGCTTAAATCCA
50	TACAGACCTTGCACGAATCGAACGTGCCACTGCAC
51	TCTTCTACTGCTTGAGTGGTATTAACTTCTGCTA
52	GATATAGTATGTCCCAATCTCCAAAATCTTATTA
53	ATTTAGTCGCCAACTTTAACTACGATCAAACTTG
54	TAAAAGTAGGAGGAACTTTAGTTTTTAAATGGTC
55	AGCCAATTTGTCAGCAACATCATCCTTTGATTT
56	AGTTATGGGACCTAACCAGCAATCCATGCTTAAA
57	TGCTAATAACGGCTCTGCAAGTGGGGCATGGGCAA
58	TGCTACGGCGTATTTAGTCACATACTCGCGTACA
59	TTGAAAAAGCATTGGGAACGCTCAAAATCACACAT
60	ATGATACTGTCACCAGATTGCCTCAAGAGGGACT
61	CCGCATAGTTTTTAGGTGTCGCATTACCAAAGT
62	GAATATAATCATCAAGGTTATCCTCGACAAAAT
63	TGTACTATCAATTTCGTATTTTAGTAAAGTTTGTTGA
64	AAGCTCATTAACGGCCCATCGCTGATATCATTGTCAT
65	ACACCTTCAACTGCTTTAATTCGTTTCACTTCT
66	TTTGTTGATAATAACTTCGTCTTCGACGCGACC
67	AATGTTCATTTTTACCTCGCATTTAACTTACTCTC
68	AATATGACGACGGTTAACCGTTACATCGTAATCTT
69	TGATAGATTTTTAACATCTTTACCAGCTTCTTC
70	TCCTCTCATCATATCTTTTAAATCTTTAACATC
71	GCTGACTTTGATGTCGGTGCAGAACACGTTGGA
72	GAAAAACATGCTGCGACTAAAAAATACGTAGAT
73	TCTCCATGCTCTTAATTCTTCAATTTTCTTTGTTC
74	ATAATTACACGCAAAATGAACACAAGGATAACGA
75	TTTAAATGCGTTCATGACCGCTTCTACGTCTGTTT
76	ATTGAAAAAGAAATGCTTAATTTGCAAAAAAAAACTT
77	ATTTTGTACCTCGCTTAAAATTCAATGCACTCATC
78	AATAGATTACTTGCTTTAAGTGATAACAGGACACT
79	GTCGATAATGGCTTGATGATCACCTGAGAAAGT
80	AGAAATGCTTAGTACGTTTCAAACCAGTCTTTTTT
81	AAATCAATGTTTCCAACGTTCGATATTGTTAAA
82	TTGATAGTACAGACATCCCGTTTAGTTTATTAAAT
83	ATCAATATCTCCTTTAATAATGATTAATGTCAAA
84	TCCTTAATTAAATGTATTACTCGTACGAGAATA
85	TTTTTCGGATATAACTGATTTTTGGTTAAAGGAT
86	AAGATGACACTGGTACTGCACATGTCGATTTAAAA
87	AGATCTTAAAATGGATTCTTCTTCAGATATTTTTG
88	GATAACAGTTGCTTTAGTCGATAAGTCGATTAGCG
89	ATTATGTTTTGCCACATGAGAAAGTAAAAAATGGA
90	TCCCTTATAATCGACAAAAAGCGCCGATTGATT

## Sheet: Supplementary Table 2B
Table S2B. Clustered spacer sequence groups of type II-A CRISPR. Criteria of clustering is as mentioned above.
Spacer group No.	Sequence
1	AAAGCACGGTTTACCTGCTAAACAAATTTA
2	AGAGCGCAATTAATTATTGCGGATATTCCT
3	TTAATATTGCGATGCGTCAGCCAACCACCC
4	TACTTGACCCAACTACATTTTTATTAACAG
5	CTGATAAAGACGGAAACCGCATCAGTATTT
6	AGATAAATTCAAAGAGTACGCCAAGGATGA
7	GTTTGATGCAAGCTATCAATTTAAACGTGA
8	TTTAGTAATGCGACGCCCAAAGGTTATACA
9	ATTCTATCCTCATACTTTTTCCAAGGTGTA
10	AAAGCCATATCTGAAATTGGTGTACGTAGC
11	TCGCATTGCTAAAGTGAACAAAGGCAGTGT
12	GACATCGAACCAGTGCTTTGCTGCATAACA
13	CAGATGTGGTAAAGATATTTTTAGCAAATA
14	CTGGAAAAAACGTCATGAAAGCCCCCGATG
15	GCACCATTATCAAGAATTTCAATTAATTGT
16	CAATGCGCTGGGGCTTTTGAGCAATGGCGT
17	TGAGGCTATACACTTGGTACAGGATAACAT
18	GTGTGCTTGGCTGGCGCATCGCAATATTAA
19	CTGATTTTGTTGCGATCCATAAAAGCACCG
20	GCTAGCGAAGATAGAGCTAGACAGACAAAG
21	CACTGCGGCAGTCGACCAAACAGAGATTTA
22	TATCACTAACTCCCTATTGCGTGGGGAACT
23	TGTTTCTTGCAATCGCAATATTTGGGATGA
24	ACAGAATCATAAGTTCCTGTCATGCCGTAT
25	TTAGAGGCCTATTTCACAGACAAAGACATC
26	GACTCATCCCAACTACCGTAAGCCCTAAAG
27	TAGAAATTGACAATGCTTTTTCTTTTGTCT
28	AATAGAGCTAGACAAAAAATTGAGTTTGAC
29	GACATATTAACGTCCTTTCTCCTGCTTTCC
30	GATTGACCACAACATCCAACGCTTAGGTTAT
31	TGCGCTGGTTGATTTCTTCTTGCGCTTTTT
32	TTATATGAACATAACTCAATTTGTAAAAAA
33	AGTGCCGAGGAAAAATTAGGTGCGCTTGGC
34	TTCAGCACACTGAGACTTGTTGAGTTCCAT
35	AATAATCAGTTTAAAAATCCATCTGGAGCA
36	GTCAAACTCAATTTTTTTGTCTAGCTCTATT
37	AAGCCAAACGCTAGGTTTAACCGATGTTGT
38	TAAAAAAACTCATACTAAAAAAATAGATTA
39	GTCCAAACAAGATTGAAATACCATACGTGA
40	CTGATAAGGATGGCAACCGCATCAGTATTT
41	TGACGAAATTATTAAACGTTGTTCTGGGGA
42	CAGTCATTAAGTATGCGGACTTAGTTAAGC
43	AATCCAATGATTTTAAATTTAGTGAAGACT
44	GGGTGTTGGCTGACGCATCGCAATATTAA
45	AGGAATATCCGCAATTAATTAATTGCGCTCT
46	TAAATTGTTTAGCAGGTAAACCGTGCTTT
47	TACGGAAGATGAGGGTTTAATACCACTATT
48	ATATAGTCATCCGCTCTGATAGGTGTTGTT
49	AAGAGATTGAGCAAAATGCGGAGCAAGCAA
50	AAGCACACATATTATTATCGCTGCTGAGGA
51	TCATGCAATCCACAGGCCTATTTGATAAAAA
52	TAGAGTAAACCGAATCTTTGCCATCTCTGG
53	ATTAGCCCTGCAATACTCGCAATGACCGCA
54	CGTAAATTGAGAGAGTATCCACGCTGGCGG
55	TGACACACGGTTTAGCGCTAGTCTCTCAAC
56	AAAAGATGAAGACGGAGATAAGCCAACTGT
57	TTGGTTTTAGGTCTAACACCACACGCTACT
58	TCAAGAGTGAGTCCAGAACCACCAGCGAAT
59	AAGGAGGTTCTCGTTTCTATTTTTTAATTT
60	TATCGTTAAAAAACAGAAAGGCGGTGGAAA
61	CACTAGACATCTCAACATCTGGAACGGGAT
62	AAACCCAAGAGGAATATCAAGCAGGTGTTG
63	TGTAGTACTGACAAGATGCTTACTGCGAAC
64	GTAGATATGCAATCAATCTGTCTATCAATA
65	TACTGTAACGCTACCTTTGTCCGTAAATTT
66	TCAAAAACCTAGCGTTACCAGAGGAAGCGA
67	GCACTTGTCATTTTTTCTCCAACTTTTGTA
68	GCAATTCAAACAGGGTTCCAAACGTTCATG
69	ATAGAATCAGAAAGGTTGTCAATGATAGAT
70	AACCAGAATAACGCTTATTGCCTTTTAAGC
71	AGATGTTTACGGTGGTGAGTACGAGTTTGA
72	GATTAGCTCAAGCATGCCTTTATAAATGTC
73	CAGCTTGGATTTAATAGCAGACCATGTTTT
74	GCACGAGTTTAACTCCCTTATTATTAGCTT
75	TGTGATAGTTGCACCTTTGGCATCTGCAAT
76	TACAGATATTAATAGCACACTCGAAGCGAT
77	GCTAGCTTGCTCTCACCGTTGCTATTGTCA
78	GCAGCTCTAATCACTGTCGGATTATCACTA
79	TAGATAAATAGCAAATGAATGCTAAGCCTA
80	TATACTAAAAGCTCTTAGAAGCGAAATGGG
81	TTCCTCGATGACAGCAACAGATGGATCTGT
82	ACTACTTTTGCGAGTAGCTTAGCACGTCCG
83	GTGCCTGTGGAGGAATTGATGAACATGCCT
84	TAGTGTCTGATGTGACATATAGTATCGATT
85	TTGTACATTTTAGTAATGCCACACCAAAAG
86	ATCTGCTTGGGATAATATCGTTCGGACAAA
87	AAATTTACGGTGATGATATTGTCTTTAGCG
88	GGTATATTTCCAACCCATCTATGGGATTC
89	ATGTCTTGGGCGTCAGCTTAGACGAATTTA
90	TGATTACTACGAGTAAACTCAGCTCGTAAG
91	AATGATTCGTCAATCGATTTATTGGAGTAA
92	TTAGGAAGCATGTTTATTGAATTGGGTCTT
93	ACACCAATAATTTCAAGCAAGACATCTGCT
94	TAACTTTATCACCATCCACATAAGGCCTCA
95	CATCAGGACTGGTCAATTAACTGTTGAGGA
96	CTTTCGTGATATAATTAAGTAAATTAAGTT
97	CGGTGTCTAATAATGCTTGTCAGAAGATCC
98	TTCATCTATGATGAAAAATATAAAACGTTG
99	ATCAATTTGACATACACATCTGCTAAAATA
100	ACAGTTCAAAAAGCTTTTGATGACGTTTGG
101	GCTTACAAAAGCAAGTACAGTCTGCAATAG
102	TTATAGAAAGAGAAAGTAACAGTAAAACAG
103	CTATCTAGTAAGTCAATCGCATTTCCCCAA
104	CTGTTCGATAAATAGAAGTGTCCCAGAATG
105	CATCAGTATTTGGGGTAAATTAAATTAGGA
106	CACTGATTGGACAAAGAATGCTCCAGTCCG
107	TGATGATTACTATACTGACAAATCTGACGA
108	TATTCGGCCATTCTTGGAAACCAATCTTTA
109	CGTTAGCAGTCAGTTTGTTAAAAAAAGCAT
110	AGCGTTTCTGCCAAATTATCAATTTTTTCT
111	GATCTAGGTGCGTTTGCACAAAAAGAAGAA
112	TGTATGCTGACAATTATGGCAACGGTGCTT
113	TTCTTGTATCGTTTTTATGCCACTTTCAG
114	TGATTTAGCAGGTAAAGCGTCGTGGGCATG
115	GAAATTCCTTAAAACCTCCTTTATGCTAAA
116	AACAAAAAGACGTCCATGTGAACGCCTCCT
117	ATAGCAAGAAGAGATAACCTTTTAACCAAT
118	TTAATGGTCTGACTAAAGCGGATGTTGAGC
119	CACTAGCTATGTGGCGCCTGTGGTTGTTGA
120	TATGGCTAATCGGTTAAAATCCATCATCTT
121	ATGCGACAGATATTACATTGTTGCAGTCTG
122	ACGAGTTTTGACTCGTCTAATGTTAGTGTT
123	CATTCGGCAACACATAATCAAAAATCTGTC
124	ACGAATCACCAAAATCAGTCCTCTTCATCT
125	TGATTGGAAAACGGTGAGGGTAGCGCATTG
126	TAGTACGTAAAGATGGCACACATACTGCCT
127	TCAAGAAAATAACCGAAACTATCAAAGTTG
128	AAATAAGCGCTAGCGCTATATGTATGCTCT
129	ATACGTAGATGCGTGTACAAACGTATTAGA
130	ATCGTAAGGCAACAGATTATCGTAAGATCT
131	TGAATGGTCGGCTGATGACGTGTCCTTATA
132	TGTTCGCTGTCAGATAAGCCTTTTGTAGTA
133	ACAAAACAAAGTAACCTTGATGGCTATTTT
134	CGCTGCTGGCTGCATGCTAATAACACGGCT
135	TGGTCTAACTGCGTCTGGTCTGTGAATGAT
136	GATGCCGTTGACATCACCAGTATCCCCTTT
137	AGCTGCATCGCTGTAGTATTTACCAATATA
138	ACTGGGAAATTGATAAAATCGGCAATGCCCG
139	CAAGTTGTTTAATCGAAGAATTTCCCGTTG

## Sheet: Supplementary Table 3
Table S3 Detailed information of prophages.
Prophage group	Prophage	Length	CDS	annotatedvirulencegenes	integration site
	JMUB1235_1	85081	91
	JRS4_1	7662	13
	JMUB1235_3	18087	25
	NCTC8316_1	46965	57
	HarveyGAS_2	67655	65
	NCTC10876_4	83340	80
	HarveyGAS_3	27383	30
	NCTC13742_3	27502	30
1	TJ11-001_3	16124	17
1	NCTC13737_1	65010	56
1	JS12_2	28669	29
1	NCTC13736_4	32939	28
	MGAS10394_3	26066	26
	NCTC8225_3	48288	56
2	NCTC8224_4	7229	10
2	NCTC12066_2	10024	17
2	NCTC12052_1	11993	18
2	GURSA1_6	8758	15
2	GUR_6	9742	16
	NCTC12057_1	8201	13
	MTB313_3	6698	11
	MTB314_3	5769	8
	1E1_1	7793	7
	NCTC12059_3	8851	9	speJ
	NZ131_1	24963	38
	MEW427_3	14529	18
	NCTC8230_6	30647	42
3	MGAS15252_1	56885	82
3	MGAS10270_4	67862	97		mutL
3	HarveyGAS_4	66802	97
3	MGAS6180_3	61853	91
3	NCTC10880_2	54297	69
3	NCTC8322_4	39236	57
3	MEW123_2	21120	38
3	STAB10015_4	10389	22
3	M28PF1_4	10389	22
3	STAB09014_3	10389	22
4	NGAS979_2	40080	52
4	MGAS10750_4	34844	46		mutL
4	NCTC8326_4	36967	50
4	Manfredo_5	35679	42		mutL
4	NCTC13737_2	40705	47
4	NCTC13742_4	42929	55
4	NCTC13738_4	36157	46
4	NCTC8328_4	35863	48
4	NCTC8224_5	37071	49
4	NCTC12058_2	40687	51
4	NCTC8314_4	34856	44
4	NCTC12069_3	39209	52
4	NCTC12066_3	42583	52
4	NCTC12062_3	39670	53
4	NCTC8231_2	44391	56
4	MGAS10394_8	35128	43		mutL
4	NCTC12696_4	34700	44
4	NCTC10877_2	41750	51
4	NCTC8304_3	38959	47
4	NCTC12840_4	35588	46
4	NCTC12046_3	34096	43
4	NCTC8225_5	32495	41
4	NCTC8332_5	33380	40
4	NCTC5163_5	33380	40
4	NCTC5164_5	33380	40
4	NCTC8324_5	34596	46
4	NCTC12045_2	42616	55
4	NCTC10874_2	42538	53
4	NCTC12044_2	44079	57
4	ATCC19615_4	21131	30
4	MGAS1882_2	21106	31
4	NS53_1	32157	47
4	AP53_5	22426	31
4	M1_SF370_4	26884	35		mutL
4	NGAS638_3	6851	13
4	STAB10015_3	19439	28
4	M28PF1_3	19830	29
4	STAB09014_2	19830	29
5	HKUQMH11_1	45768	65	speC-ssa
5	HKU360_4	41430	60	ssa
5	HKU488_4	41183	59	ssa
5	M1_SF370_2	45515	66	speH-speI	dTDP-glucose-4,6-dehydratase
5	MGAS9429_2	47405	63	speH-speI	dTDP-glucose-4,6-dehydratase
5	TJ11-001_2	45614	63	speH-speI
5	NCTC10085_1	47605	66	speH-speI
5	NCTC8300_1	44838	63
5	HKU360_1	39030	55	speH-speI
5	HKUQMH11_3	44356	59	speH-speI
5	NGAS979_1	60963	82	speC
5	NCTC13736_1	50866	67	sda
5	NCTC13751_3	54813	77
5	STAB090229_2	58352	77
5	STAB120304_3	55441	72
5	STAB14018_3	56346	73
5	NCTC12045_1	74672	91	slaA-speK
5	NCTC8324_3	52547	69	slaA
6	MGAS10394_7	22185	23		uvrA
6	NCTC12046_2	84998	105
6	NCTC8227_3	58469	77
6	STAB13021_2	21400	26
6	NCTC8225_4	55970	84
6	NCTC8195_4	58266	81
6	NGAS743_2	57524	80
6	NCTC8332_2	87810	132
6	NCTC5163_2	87810	132
6	NCTC5164_2	87810	132
6	NCTC12840_2	50037	72
6	NCTC8304_1	54598	77
6	NCTC8230_5	43902	64
6	GURSA1_1	52413	80
6	GUR_1	52413	80
6	NCTC13744_2	46490	70
6	ATCC19615_3	43192	75
6	NZ131_3	49505	75
6	NCTC12047_1	52991	85
6	NCTC12696_3	48429	77
	JMUB1235_2	42531	45	speC
	NCTC13745_1	87031	113	speC
	MTB313_1	10978	17	speA
	MTB314_1	10987	17	speA
7	MEW427_1	20902	29
7	NCTC8314_1	44665	61
7	NCTC8314_3	45674	71
7	MGAS10270_2	43318	62		dTDP-glucose-4,6-dehydratase
7	MGAS10750_2	43987	64		dTDP-glucose-4,6-dehydratase
7	NCTC8326_2	46634	68
7	STAB090229_1	47950	69
7	STAB120304_2	48725	68
7	NCTC13751_2	49062	69
7	STAB14018_2	50181	70
7	NCTC8322_3	62070	87	speA
7	NCTC12840_1	60108	78	speA
7	NCTC8332_4	54184	73	speA
7	NCTC5163_4	54184	73	speA
7	NCTC5164_4	54184	73	speA
7	MGAS315_5	40154	64	speA	recX
7	STAB902_2	39516	62	speA
7	M3-b_2	53815	74
7	SSI-1_2	53695	73	speA	recX
7	NCTC12048_1	63474	81
7	NCTC8324_2	52713	65	speA
7	NCTC8328_2	54306	73	speA
7	M1_476_1	34655	55	speA	tmRNA
7	5448_3	50936	68	speA
7	FDAARGOS149_3	51575	69	speA
7	NCTC8370_2	50937	69	speA
7	A20_1	44114	63	speA	tmRNA
7	HKU488_1	44350	65	speA
7	MGAS5005_1	46151	64	speA	tmRNA
7	AP1_3	47269	67	speA
7	NCTC8198_3	41871	66	speA
8	MTB313_2	13833	29
8	MTB314_2	14884	31
8	ALAB49_2	28364	41	speC	DNA-binding protein HU
8	AP53_3	28289	40	speC
8	D471_1	76925	96	speC
8	JRS4_2	62211	81	speC
8	NGAS322_2	40221	58
8	AP1_2	36685	54
8	M1_SF370_3	39129	56		DNA-binding protein HU
8	NGAS743_1	40933	58	ssa
8	FDAARGOS149_2	40983	60
8	MGAS315_3	36486	54		DNA-binding protein HU
8	STAB902_4	34125	53
8	M23ND_4	37817	57	speH-speI
8	NCTC12050_2	43709	65
8	NCTC8195_2	34493	54
8	NCTC8322_1	38234	63
8	NCTC10876_2	40096	62	speH
8	NCTC13738_2	44103	69	speH-speI
8	MEW427_2	33095	44	ssa
8	NCTC8314_2	46850	69	speC
8	NCTC8198_4	42052	62
8	GURSA1_3	40678	58
8	GUR_3	39160	56
8	MGAS10394_5	44308	62	speC	DNA-binding protein HU
8	MGAS10750_3	44714	67	ssa	DNA-binding protein HU
8	NCTC8320_3	47506	72
8	NCTC12062_1	52895	72	speC
8	M3-b_4	43287	64
8	SSI-1_4	44640	64		DNA-binding protein HU
8	NCTC12059_1	54697	76	speC
8	NCTC10879_1	44821	66	speC
8	NCTC8326_1	45726	67	ssa
8	NCTC12052_4	47736	69	speC
8	NCTC8328_3	48986	70	speC
8	NCTC4001_1	50258	71	ssa
8	Manfredo_2	47420	66		DNA-binding protein HU
8	MGAS8232_4	48128	71		DNA-binding protein HU
8	NCTC13739_1	54635	75	speC
8	NCTC8224_2	49467	69	ssa
8	STAB13021_1	35838	58
8	HKU488_2	38311	59
8	HSC5_2	44190	65		DNA-binding protein HU
8	A20_2	39918	61		DNA-binding protein HU
8	MGAS5005_2	39918	61		DNA-binding protein HU
8	5448_2	51086	74
8	NCTC8370_1	52056	75
8	M1_476_2	35482	52		DNA-binding protein HU
8	NCTC8230_4	41298	62
	MGAS10394_4	25731	27
9	NCTC8304_2	63342	78
9	NCTC8195_5	53611	61
9	NCTC8225_2	53102	62
9	MGAS9429_3	40618	54		tRNAser
9	HKU360_3	40634	52
9	HKU488_3	40617	54
9	M1_476_3	45570	57		tRNAser
9	MGAS5005_3	45577	56		tRNAser
9	MGAS2096_2	64883	78		tRNAser
9	NCTC10085_2	63648	78
9	NCTC13738_3	60778	73
9	TJ11-001_5	57237	70	speJ
9	NGAS638_2	54492	63
9	5448_1	55071	69
9	A20_3	53875	68		tRNAser
9	FDAARGOS149_1	52929	64
9	HKUQMH11_2	52888	63
9	NGAS596_1	45742	56	speH-speI
9	NCTC12062_2	52193	66	speH-speI
9	NCTC8231_1	52780	67	speH-speI
9	NCTC8224_3	54446	63	speH
9	NZ131_2	42648	52	speH	dTDP-glucose-4,6-dehydratase
9	Manfredo_3	47168	59	speH-speI	dTDP-glucose-4,6-dehydratase
9	GURSA1_5	45267	58	speI
9	GUR_5	45691	59	speH-speI
9	NCTC10879_4	49278	61	speH-speI
9	NCTC12059_2	54330	65	speH-speI
9	NCTC13736_2	61545	75
9	M23ND_2	45267	56	ssa
9	NCTC12840_3	49005	62	speH-speI
9	NCTC8332_1	48158	60	speH-speI
9	NCTC5163_1	48158	60	speH-speI
9	NCTC5164_1	48158	60	speH-speI
9	NCTC12044_1	48061	61
9	JRS4_4	47662	56
9	NCTC8324_1	39866	52
9	NCTC8328_1	41211	51
9	NCTC8300_2	68711	74	sda
9	D471_3	55701	60
9	M3-b_1	54990	62	sda
9	SSI-1_1	53455	59	sda	Putative gamma-glutamyl kinase
9	MGAS315_6	38470	49	sda	Putative gamma-glutamyl kinase
9	MGAS10394_1	35956	44
9	STAB902_1	39706	48	sda
10	NGAS327_1	45946	58	slaA-speK
10	NCTC12064_2	40642	55
10	7F7_1	40118	54
10	STAB1102_1	37151	53
10	JS12_1	61862	80
10	HSC5_1	53144	74		tmRNA
10	NCTC8324_4	51858	74
10	STAB09014_1	54547	74	speC
10	MGAS6180_1	50598	70	speC	tmRNA
10	STAB10015_1	50598	70	speC
10	HarveyGAS_1	54613	77	speC
10	M28PF1_2	55884	79	speC
10	MEW123_1	58400	82	speC
10	NGAS638_1	58052	84	slaA-speK
10	ALAB49_1	63235	81		tmRNA
10	MGAS8232_3	55577	81		tmRNA
10	NCTC8320_2	54994	81
11	1E1_2	41642	62	speH
11	STAB901_1	45168	69	speH
11	MGAS9429_1	48881	64	speC	Dipeptidase
11	MGAS10270_1	47107	62	speC	Dipeptidase
11	MGAS10750_1	43457	61	speC	Dipeptidase
11	NCTC8326_3	46849	65	speC
11	HKU360_2	41414	57	ssa
11	TJ11-001_4	53027	72	ssa
11	NCTC12069_1	59245	82	ssa
11	ATCC19615_1	45114	61	slaA-speK
11	MGAS1882_1	50792	70	slaA-speK	DNA-binding protein HU
11	NCTC5164_3	45791	63	speC
11	NCTC5163_3	46283	64	speC
11	NCTC8332_3	46283	64	speC
11	NCTC10877_1	62157	82	slaA-speK
11	NCTC12696_1	51328	70	slaA-speK
11	NCTC13736_3	44247	63	speH-speI
11	NCTC10879_2	53278	71
11	NCTC8230_3	48664	70
11	STAB902_5	77359	96
11	M3-b_5	48541	64
11	SSI-1_5	46620	63		tmRNA
11	MGAS315_2	46822	59	ssa	tmRNA
11	NCTC10874_1	57700	71	ssa
11	NCTC12066_1	56667	74	ssa
11	NCTC12057_2	51289	75	speC
11	M23ND_3	42300	66
11	NCTC4001_2	51724	72
11	AP53_2	46715	68	slaA-speK
11	MGAS10394_2	56400	69	slaA-speK
11	NCTC13742_2	50595	68	speC
11	NGAS322_1	47073	68
11	NCTC10876_1	47157	64	speC
11	NCTC12052_3	59218	79
11	NCTC8227_1	58032	78
11	AP1_5	43394	64
11	NCTC8198_1	46995	68
11	NGAS322_3	44545	60	speC
11	STAB14018_1	41694	60	speC
11	NCTC13751_1	44613	64	speC
11	STAB120304_1	44613	64	speC
11	M23ND_1	45199	66	speC
11	MGAS8232_2	41866	61	speC	Dipeptidase
11	NCTC8320_1	44468	63	speC
11	Manfredo_4	42046	59	speC	Dipeptidase
11	NCTC8195_3	42887	62	speC
11	NCTC12050_1	51390	64	speH-speI
11	NCTC13743_1	22354	24
12	NCTC13743_2	59128	74
12	MGAS11027_1	96766	115	sda-speC
12	NCTC12052_2	55517	72
12	NGAS743_3	93375	130	sda-speC
12	NCTC13736_5	52412	71	ssa
12	NCTC13738_1	49247	69	sda
12	NCTC13742_1	50939	71	sda
12	MGAS10270_3	86909	112	slaA-speK	yesN promoter
12	M3-b_3	41091	64
12	MGAS315_4	44836	67	slaA-speK	yesN promoter
12	SSI-1_3	46532	65	slaA-speK	yesN promoter
12	STAB902_3	41514	65	slaA-speK
12	STAB10015_2	57489	80	speK
12	M28PF1_1	63255	83	slaA-speK
12	MGAS6180_2	61727	84	slaA-speK	yesN promoter
12	NCTC13745_2	57661	80	slaA-speK
12	NCTC13751_4	48378	72	slaA-speK
12	STAB120304_4	48994	73	slaA-speK
12	STAB14018_4	49330	73	slaA-speK
12	NCTC10876_3	47216	73
12	NCTC8322_2	60251	89
12	STAB090229_3	43163	65	sda
12	NCTC12064_1	47405	68
12	NCTC12069_2	42940	64
12	HSC5_3	39593	58
12	NCTC12067_1	46573	62	speC
12	NCTC8230_2	46742	56	speH-speI
12	NCTC10880_1	62849	77	speC
12	NCTC12058_1	61898	75	speC
12	NCTC13744_1	60909	75	ssa
12	NCTC8227_2	57051	72	speC
12	MGAS10394_6	20297	21		recX
12	MGAS2096_1	47748	54	speC	Dipeptidase
12	M1_SF370_1	49349	54	speC	Dipeptidase
12	TJ11-001_1	45622	52	speC
12	MGAS8232_5	58080	81
12	NCTC8320_4	58343	82
12	D471_2	37997	59
12	JRS4_3	35873	55
12	ALAB49_3	37520	55		recX
12	AP1_1	37719	54
12	AP53_4	41258	59
12	NCTC8224_1	55822	66
12	Manfredo_1	54643	67
12	NCTC8198_5	52254	64
12	GURSA1_2	49157	61
12	GUR_2	49157	61
	NCTC10876_5	47385	59
	NCTC12052_5	47395	59
13	NCTC8230_1	38761	61
13	NCTC8195_1	44544	68
13	NCTC8225_1	45115	69
14	NCTC10879_3	78978	103
14	AP1_4	70090	91		CRISPR type II-A
14	NCTC8198_2	56630	75
14	GURSA1_4	46992	65
14	GUR_4	46992	65
14	NCTC12046_1	93241	124	speA-speC
14	ATCC19615_2	44454	64	speA
14	NCTC12696_2	56774	75	speA
14	MGAS8232_1	54151	71	speA	RNA helicase
14	M3-b_6	43958	63	ssa
14	SSI-1_6	41963	60	ssa	CRISPR type II-A
14	STAB902_6	37041	53		CRISPR type II-A
14	AP53_1	37605	57
14	MGAS315_1	45577	61		CRISPR type II-A

## Sheet: Supplementary Table 4
Table S4. Prophages targeted by each spacer sequences.
CRISPR type	Spacer group No.	Targeted prophages
I-C	1	AP53_2	GUR_1	GURSA1_1	HKU360_2	HSC5_3	M23ND_1	M23ND_3	Manfredo_4	MGAS10270_1	MGAS10750_1	MGAS11027_1	MGAS8232_2	NCTC12052_2	NCTC13751_1	NCTC4001_2	NCTC8195_3	NCTC8195_4	NCTC8225_4	NCTC8230_5	NCTC8320_1	NCTC8322_1	NCTC8324_2	NCTC8326_3	NCTC8328_2	NGAS743_2	NGAS743_3	STAB120304_1	TJ11-001_1	TJ11-001_4	T12
I-C	2	AP1_5	M23ND_1	M23ND_3	NCTC12057_2	NCTC13742_2	NCTC4001_2	NCTC8198_1
I-C	3	No hit
I-C	4	GUR_5	GURSA1_5	M23ND_2	M23ND_4	Manfredo_3	NCTC12059_2	NCTC12062_2	NCTC12064_1	NCTC12840_3	NCTC4001_1	NCTC5163_1	NCTC5164_1	NCTC8224_3	NCTC8227_1	NCTC8231_1	NCTC8300_2	NCTC8332_1	NGAS596_1
I-C	5	JS12_1	NCTC12046_2	NGAS979_1
I-C	6	5448_2	A20_2	ALAB49_2	AP1_2	AP53_3	GUR_3	GURSA1_3	HKU488_2	M1_476_2	M1_SF370_3	M3-b_1	Manfredo_2	Manfredo_3	MEW427_2	MGAS10394_1	MGAS10394_7	MGAS10750_3	MGAS11027_1	MGAS315_6	MGAS5005_2	MGAS8232_4	NCTC10876_5	NCTC10879_1	NCTC12050_2	NCTC12052_4	NCTC12052_5	NCTC12059_1	NCTC13739_1	NCTC13744_1	NCTC13751_3	NCTC8195_2	NCTC8198_4	NCTC8224_2	NCTC8230_2	NCTC8320_3	NCTC8324_3	NCTC8326_1	NCTC8328_3	NCTC8370_1	NGAS743_1	SSI-1_1	STAB090229_2	STAB120304_3	STAB13021_1	STAB14018_3	STAB902_5	TJ11-001_1
I-C	7	AP1_4	AP53_1	ATCC19615_2	GUR_4	GURSA1_4	M3-b_6	MGAS315_1	MGAS8232_1	NCTC10876_5	NCTC10879_3	NCTC12046_1	NCTC12052_5	NCTC12696_2	NCTC5163_2	NCTC5164_2	NCTC8198_2	NCTC8332_2	SSI-1_6	STAB902_6	phi3396
I-C	8	ALAB49_2	AP53_3	ATCC19615_3	D471_1	FDAARGOS149_2	GUR_1	GUR_3	GUR_5	GURSA1_1	GURSA1_3	GURSA1_5	HKU360_1	HKUQMH11_3	JRS4_2	M23ND_2	M23ND_4	M3-b_1	M3-b_4	M3-b_5	M3-b_6	MEW427_2	MGAS10394_1	MGAS10394_5	MGAS10750_3	MGAS315_1	MGAS315_3	MGAS315_6	MGAS9429_2	NCTC10085_1	NCTC10874_1	NCTC10879_1	NCTC12047_1	NCTC12059_1	NCTC12062_1	NCTC12066_1	NCTC12696_3	NCTC12840_3	NCTC13738_2	NCTC4001_1	NCTC5163_1	NCTC5164_1	NCTC8224_1	NCTC8300_1	NCTC8314_2	NCTC8326_1	NCTC8328_3	NCTC8332_1	NGAS322_2
I-C	9	AP1_2	D471_1	D471_3	FDAARGOS149_2	GUR_3	GURSA1_3	JRS4_2	JRS4_4	M1_SF370_3	M3-b_4	MGAS10750_3	MGAS8232_4	NCTC10879_1	NCTC12050_2	NCTC12052_4	NCTC12059_1	NCTC12062_1	NCTC13739_1	NCTC8198_4	NCTC8224_2	NCTC8314_1	NCTC8320_3	NCTC8324_1	NCTC8326_1	NCTC8328_1	NCTC8328_3	SSI-1_4	STAB902_4	TJ11-001_4
I-C	10	D471_3	GUR_5	GURSA1_5	JRS4_4	M23ND_2	Manfredo_3	NCTC10879_4	NCTC10880_1	NCTC12045_1	NCTC12046_1	NCTC12058_1	NCTC12059_2	NCTC12062_2	NCTC12840_3	NCTC13736_1	NCTC13736_2	NCTC13744_1	NCTC13751_3	NCTC5163_1	NCTC5164_1	NCTC8224_3	NCTC8227_2	NCTC8230_2	NCTC8231_1	NCTC8314_1	NCTC8324_1	NCTC8324_3	NCTC8328_1	NCTC8332_1	NGAS596_1	NZ131_2	STAB090229_2	STAB120304_3	STAB14018_3	P9
I-C	11	1E1_2	ATCC19615_1	ATCC19615_3	GUR_1	GURSA1_1	MGAS1882_1	NCTC10877_1	NCTC12046_2	NCTC12047_1	NCTC12069_1	NCTC12696_1	NCTC12696_3	NCTC5163_3	NCTC5164_3	NCTC8225_4	NCTC8332_3	NZ131_3	STAB901_1
I-C	12	D471_2	JRS4_3	JS12_1	M28PF1_1	M3-b_3	MGAS10270_3	MGAS315_4	MGAS6180_2	MGAS8232_5	NCTC10876_3	NCTC12048_1	NCTC12064_1	NCTC12069_2	NCTC13736_5	NCTC13738_1	NCTC13742_1	NCTC13745_2	NCTC8320_4	NCTC8322_2	NGAS743_3	SSI-1_3	STAB090229_3	STAB10015_2	STAB902_3
I-C	13	JS12_1	NCTC12046_2	NCTC12048_1	NCTC13745_2	NGAS979_1
I-C	14	NCTC13745_2
I-C	15	NCTC13745_2
I-C	16	NCTC10876_5	NCTC12052_5	NCTC13745_2
I-C	17	1E1_2	GUR_5	HKU360_1	HKUQMH11_3	M1_SF370_2	M23ND_4	Manfredo_3	MGAS9429_2	NCTC10085_1	NCTC10876_2	NCTC10879_4	NCTC12050_1	NCTC12059_2	NCTC12062_2	NCTC12840_3	NCTC13736_3	NCTC13738_2	NCTC13745_2	NCTC5163_1	NCTC5164_1	NCTC8224_3	NCTC8230_2	NCTC8231_1	NCTC8332_1	NGAS596_1	NZ131_2	STAB901_1	TJ11-001_2
I-C	18	ATCC19615_3	HKU360_1	HKUQMH11_1	HKUQMH11_3	JS12_1	MGAS10270_1	MGAS10750_1	MGAS9429_1	MGAS9429_2	NCTC10085_1	NCTC12045_1	NCTC12047_1	NCTC12696_3	NCTC13736_1	NCTC13745_2	NCTC13751_3	NCTC8300_1	NCTC8326_3	NGAS979_1	NZ131_3	STAB090229_2	STAB120304_3	STAB14018_3	TJ11-001_2	T12
I-C	19	NCTC10876_5	NCTC12052_5	NCTC13745_2
I-C	20	ALAB49_3	AP1_1	AP53_4	D471_2	GUR_2	GURSA1_2	HSC5_3	JRS4_3	M1_SF370_1	M28PF1_1	M3-b_3	Manfredo_1	MGAS10270_3	MGAS10394_6	MGAS2096_1	MGAS315_4	MGAS6180_2	MGAS8232_5	NCTC10876_3	NCTC12052_2	NCTC12064_1	NCTC12067_1	NCTC12069_2	NCTC13736_5	NCTC13738_1	NCTC13742_1	NCTC13745_2	NCTC8198_5	NCTC8224_1	NCTC8230_2	NCTC8320_4	NCTC8322_2	SSI-1_3	STAB090229_3	STAB10015_2	STAB902_3	TJ11-001_1
I-C	21	AP1_5	GUR_1	GURSA1_1	HSC5_3	M1_SF370_3	M28PF1_1	NCTC8198_1	NCTC8322_1	STAB10015_2
I-C	22	AP1_1	AP53_4	GUR_2	GURSA1_2	M28PF1_1	M3-b_2	Manfredo_1	MGAS315_5	MGAS6180_2	MGAS8232_5	NCTC12048_1	NCTC8198_5	NCTC8224_1	NCTC8227_3	NCTC8320_4	NCTC8322_3	NCTC8324_2	NCTC8328_2	SSI-1_2	STAB10015_2	STAB902_2
I-C	23	No hit
I-C	24	5448_3	A20_1	ALAB49_3	AP1_1	AP53_4	ATCC19615_3	D471_2	FDAARGOS149_3	GUR_2	GURSA1_2	HarveyGAS_1	HKU488_1	HSC5_1	JRS4_3	JS12_1	M1_476_1	M28PF1_2	M3-b_5	Manfredo_1	MEW123_1	MGAS315_2	MGAS5005_1	MGAS6180_1	MGAS8232_5	NCTC10874_1	NCTC10876_3	NCTC10879_2	NCTC12046_2	NCTC12047_1	NCTC12066_1	NCTC12696_3	NCTC12840_2	NCTC13736_3	NCTC13744_2	NCTC5163_2	NCTC5164_2	NCTC8198_3	NCTC8198_5	NCTC8224_1	NCTC8230_3	NCTC8304_1	NCTC8320_4	NCTC8324_4	NCTC8332_2	NCTC8370_2	NGAS638_1	NZ131_3	SSI-1_5
I-C	25	No hit
I-C	26	AP53_1	ATCC19615_2	M3-b_6	MGAS315_1	MGAS8232_1	NCTC10879_3	NCTC12046_1	NCTC12696_2	NCTC5163_2	NCTC5164_2	NCTC8332_2	SSI-1_6	STAB902_6
I-C	27	JMUB1235_2	M1_SF370_1	M23ND_1	Manfredo_4	MGAS10270_1	MGAS10750_1	MGAS11027_1	MGAS2096_1	MGAS8232_2	MGAS9429_1	NCTC13745_1	NCTC13751_1	NCTC8195_3	NCTC8198_1	NCTC8320_1	NCTC8326_3	NGAS743_1	STAB120304_1	STAB13021_1	STAB14018_1	TJ11-001_1
I-C	28	JMUB1235_2	M1_SF370_1	MGAS11027_1	MGAS2096_1	NCTC13745_1	TJ11-001_1
I-C	29	JMUB1235_2	M1_SF370_1	MGAS11027_1	MGAS2096_1	NCTC12050_1	NCTC13745_1	NCTC8230_5	TJ11-001_1
I-C	30	MGAS8232_4	NCTC10876_2	NCTC12050_2	NCTC13739_1	NCTC8314_2	NGAS322_2	STAB13021_1
I-C	31	NCTC12069_1	NCTC12840_2	NCTC5163_2	NCTC5164_2	NCTC8304_1	NCTC8332_2
I-C	32	No hit
I-C	33	ALAB49_2	AP1_4	AP53_1	AP53_3	ATCC19615_2	D471_3	GUR_4	GURSA1_4	HKU360_2	HSC5_3	JRS4_4	M23ND_2	M3-b_1	M3-b_6	MEW427_2	MGAS10270_3	MGAS10394_1	MGAS10394_7	MGAS10750_3	MGAS315_1	MGAS315_6	MGAS8232_1	NCTC10876_1	NCTC10876_5	NCTC10879_1	NCTC10879_2	NCTC12046_1	NCTC12050_1	NCTC12052_4	NCTC12052_5	NCTC12059_1	NCTC12069_1	NCTC12696_2	NCTC13736_1	NCTC13738_1	NCTC13739_1	NCTC13742_1	NCTC13744_1	NCTC13745_2	NCTC13751_4	NCTC4001_1	NCTC5163_2	NCTC5164_2	NCTC8198_2	NCTC8227_1	NCTC8230_2	NCTC8230_5	NCTC8322_2
I-C	34	1E1_2	AP1_5	AP53_2	ATCC19615_1	M23ND_1	M3-b_5	Manfredo_4	MGAS10270_3	MGAS10394_2	MGAS1882_1	MGAS315_2	MGAS8232_2	NCTC10874_1	NCTC10876_1	NCTC10877_1	NCTC10879_2	NCTC12050_1	NCTC12052_3	NCTC12066_1	NCTC12069_1	NCTC12696_1	NCTC13736_3	NCTC13743_1	NCTC13751_1	NCTC5163_3	NCTC5164_3	NCTC8195_3	NCTC8198_1	NCTC8230_3	NCTC8320_1	NCTC8322_2	NCTC8332_3	NGAS743_1	SSI-1_5	STAB120304_1	STAB14018_1	STAB901_1	STAB902_5
I-C	35	M23ND_4	MGAS10270_3	NCTC4001_1	NCTC8322_2
I-C	36	NCTC10876_5	NCTC12052_5	NCTC13745_2
I-C	37	5448_2	A20_2	ALAB49_2	AP1_2	AP53_3	D471_1	FDAARGOS149_2	GUR_3	GURSA1_3	HKU488_2	HSC5_2	JRS4_2	M1_476_2	M1_SF370_3	M3-b_4	Manfredo_2	MEW427_2	MGAS10394_5	MGAS10750_3	MGAS315_3	MGAS5005_2	MGAS8232_4	NCTC10879_1	NCTC12052_4	NCTC12059_1	NCTC12062_1	NCTC13738_2	NCTC8198_4	NCTC8224_2	NCTC8230_4	NCTC8320_3	NCTC8326_1	NCTC8328_3	NCTC8370_1	NGAS322_2	NGAS743_1	SSI-1_4	STAB13021_1	STAB902_4
I-C	38	AP1_5	M23ND_1	Manfredo_4	MGAS8232_2	NCTC13743_1	NCTC8195_3	NCTC8198_1	NCTC8320_1	NGAS743_1
I-C	39	AP53_1	ATCC19615_2	M3-b_6	MGAS315_1	MGAS8232_1	NCTC10879_3	NCTC12046_1	NCTC12696_2	NCTC5163_2	NCTC5164_2	NCTC8332_2	SSI-1_6	STAB902_6	phi3396
I-C	40	5448_2	A20_2	HKU488_2	HSC5_2	M1_476_2	MGAS5005_2	MTB313_3	MTB314_3	NCTC10876_2	NCTC10879_4	NCTC10880_1	NCTC12046_1	NCTC12058_1	NCTC13738_2	NCTC13744_1	NCTC8227_2	NCTC8230_4	NCTC8324_3	NCTC8370_1	STAB13021_1
I-C	41	NCTC10876_5	NCTC12052_5
I-C	42	No hit
I-C	43	Manfredo_4	NCTC8195_4	NCTC8225_4	NGAS743_2	NGAS743_3
I-C	44	NCTC12052_3
I-C	45	M3-b_2	MGAS10270_2	MGAS10750_2	MGAS315_5	NCTC12048_1	NCTC12840_1	NCTC13751_2	NCTC5163_4	NCTC5164_4	NCTC8314_3	NCTC8322_3	NCTC8326_2	NCTC8328_2	NCTC8332_4	SSI-1_2	STAB090229_1	STAB120304_2	STAB14018_2	STAB902_2
I-C	46	5448_3	A20_1	ALAB49_3	AP1_1	AP1_3	AP53_4	ATCC19615_3	FDAARGOS149_3	GUR_2	GURSA1_2	HKU488_1	M1_476_1	M23ND_3	Manfredo_1	MGAS5005_1	NCTC12047_1	NCTC12057_2	NCTC12696_3	NCTC13744_2	NCTC4001_2	NCTC8198_3	NCTC8198_5	NCTC8224_1	NCTC8225_4	NCTC8227_3	NCTC8304_1	NCTC8324_2	NCTC8370_2	NGAS979_1	NZ131_3	T12
I-C	47	NCTC8227_1
I-C	48	7F7_1	ALAB49_1	AP53_1	AP53_2	ATCC19615_1	ATCC19615_3	GUR_1	GUR_3	GURSA1_1	GURSA1_3	HKU360_4	HKU488_4	HKUQMH11_1	JS12_1	M3-b_5	M3-b_6	MGAS10394_2	MGAS11027_1	MGAS1882_1	MGAS315_1	MGAS315_2	MGAS8232_3	NCTC10874_1	NCTC10877_1	NCTC10879_2	NCTC12045_1	NCTC12047_1	NCTC12052_3	NCTC12064_2	NCTC12066_1	NCTC12069_1	NCTC12696_1	NCTC12696_3	NCTC13736_1	NCTC13738_1	NCTC13742_1	NCTC13744_2	NCTC13751_3	NCTC5163_2	NCTC5164_2	NCTC8224_1	NCTC8230_4	NCTC8230_5	NCTC8320_2	NCTC8324_3	NCTC8332_2	NGAS322_1	NGAS322_2
I-C	49	1E1_2	JS12_1	M3-b_2	MEW427_1	MGAS10270_2	MGAS10750_2	MGAS315_5	NCTC12046_2	NCTC12840_1	NCTC13751_2	NCTC5163_4	NCTC5164_4	NCTC8314_3	NCTC8322_3	NCTC8326_2	NCTC8332_4	SSI-1_2	STAB090229_1	STAB120304_2	STAB14018_2	STAB901_1	STAB902_2
I-C	50	M28PF1_1	M3-b_3	MGAS10270_3	MGAS11027_1	MGAS315_4	MGAS6180_2	NCTC10876_3	NCTC12048_1	NCTC12064_1	NCTC12069_2	NCTC13736_5	NCTC13738_1	NCTC13742_1	NCTC13745_1	NCTC13745_2	NCTC13751_4	NCTC8195_3	NCTC8230_3	NCTC8322_2	NGAS743_3	SSI-1_3	STAB090229_3	STAB10015_2	STAB120304_4	STAB14018_4	STAB902_3
I-C	51	No hit
I-C	52	5448_3	A20_1	AP1_3	FDAARGOS149_3	HKU488_1	M1_476_1	M3-b_2	MEW427_1	MGAS10270_2	MGAS10750_2	MGAS315_5	MGAS5005_1	MTB313_1	MTB314_1	NCTC12048_1	NCTC12840_1	NCTC13751_2	NCTC5163_4	NCTC5164_4	NCTC8198_3	NCTC8314_1	NCTC8314_3	NCTC8322_3	NCTC8324_2	NCTC8326_2	NCTC8328_2	NCTC8332_4	NCTC8370_2	SSI-1_2	STAB090229_1	STAB120304_2	STAB14018_2	STAB902_2	T12
I-C	53	ALAB49_3	AP1_1	AP1_5	AP53_2	AP53_4	ATCC19615_1	D471_2	GUR_2	GURSA1_2	HarveyGAS_1	HSC5_1	JRS4_3	M1_SF370_1	M28PF1_2	M3-b_5	Manfredo_1	MEW123_1	MGAS10394_2	MGAS11027_1	MGAS1882_1	MGAS2096_1	MGAS315_2	MGAS6180_1	MGAS8232_3	MGAS8232_5	NCTC10874_1	NCTC10876_1	NCTC10876_3	NCTC10877_1	NCTC12046_2	NCTC12048_1	NCTC12050_1	NCTC12052_2	NCTC12066_1	NCTC12069_1	NCTC12696_1	NCTC13736_5	NCTC13742_2	NCTC13745_1	NCTC5163_3	NCTC5164_3	NCTC8195_3	NCTC8198_1	NCTC8198_5	NCTC8224_1	NCTC8227_1	NCTC8227_3	NCTC8304_2
I-C	54	1E1_2	AP53_2	ATCC19615_3	GUR_1	GURSA1_1	HKU360_2	HSC5_3	M23ND_1	M23ND_3	M3-b_5	Manfredo_4	MGAS10270_1	MGAS10750_1	MGAS11027_1	MGAS315_2	MGAS8232_2	NCTC10874_1	NCTC10876_2	NCTC10879_2	NCTC12047_1	NCTC12050_2	NCTC12052_2	NCTC12052_3	NCTC12064_1	NCTC12066_1	NCTC12069_2	NCTC12696_3	NCTC13736_3	NCTC13744_2	NCTC13751_1	NCTC4001_2	NCTC8195_3	NCTC8195_4	NCTC8225_4	NCTC8230_3	NCTC8230_5	NCTC8320_1	NCTC8322_1	NCTC8326_3	NCTC8328_2	NGAS743_2	NGAS743_3	NZ131_3	SSI-1_5	STAB090229_3	STAB120304_1	STAB901_1	STAB902_5
I-C	55	D471_3	HKUQMH11_1	JRS4_4	MGAS10394_7	NCTC12044_1	NCTC12064_1	NCTC12067_1	NCTC12069_2	NCTC8314_1	NCTC8324_1	NCTC8328_1	STAB090229_3
I-C	56	5448_2	A20_2	AP1_2	AP1_5	HKU360_4	HKU488_2	HKU488_4	HKUQMH11_1	HSC5_2	HSC5_3	M1_476_2	M1_SF370_2	M1_SF370_3	M23ND_1	M23ND_4	Manfredo_4	MGAS5005_2	MGAS8232_2	MTB313_2	MTB314_2	NCTC10876_2	NCTC10876_3	NCTC12067_1	NCTC13738_2	NCTC13739_1	NCTC13751_1	NCTC4001_1	NCTC8195_3	NCTC8198_1	NCTC8198_4	NCTC8230_4	NCTC8314_2	NCTC8320_1	NCTC8322_1	NCTC8322_2	NCTC8370_1	NGAS322_3	NGAS743_3	STAB120304_1	STAB13021_1	STAB14018_1
I-C	57	5448_3	A20_1	AP1_3	FDAARGOS149_3	HKU488_1	M1_476_1	M3-b_2	MEW427_1	MGAS10270_2	MGAS10750_2	MGAS315_5	MGAS5005_1	NCTC12048_1	NCTC12840_1	NCTC13751_2	NCTC5163_4	NCTC5164_4	NCTC8198_3	NCTC8314_1	NCTC8314_3	NCTC8322_3	NCTC8324_2	NCTC8326_2	NCTC8328_2	NCTC8332_4	NCTC8370_2	SSI-1_2	STAB090229_1	STAB120304_2	STAB14018_2	STAB902_2	T12
I-C	58	ALAB49_2	ALAB49_3	AP1_1	AP1_4	AP53_1	AP53_3	AP53_4	ATCC19615_1	ATCC19615_2	D471_3	GUR_2	GUR_3	GUR_4	GURSA1_2	GURSA1_3	GURSA1_4	HKU360_4	HKU488_4	HKUQMH11_1	JRS4_4	JS12_1	M3-b_6	Manfredo_1	Manfredo_2	Manfredo_3	MEW427_2	MGAS10750_3	MGAS11027_1	MGAS1882_1	MGAS315_1	MGAS8232_1	NCTC10876_5	NCTC10877_1	NCTC10879_1	NCTC12046_1	NCTC12050_1	NCTC12050_2	NCTC12052_4	NCTC12052_5	NCTC12059_1	NCTC12069_1	NCTC12069_2	NCTC12696_1	NCTC12696_2	NCTC13736_1	NCTC13738_1	NCTC13738_2	NCTC13739_1
I-C	59	ALAB49_3	AP1_1	AP53_4	ATCC19615_3	D471_3	GUR_1	GURSA1_1	JRS4_4	JS12_1	M1_SF370_2	M1_SF370_3	M23ND_1	M23ND_3	M3-b_1	M3-b_6	Manfredo_1	Manfredo_3	Manfredo_4	MGAS10270_1	MGAS10270_3	MGAS10394_1	MGAS10394_7	MGAS10750_1	MGAS315_1	MGAS315_6	MGAS8232_2	MGAS9429_1	NCTC10876_2	NCTC12047_1	NCTC12062_2	NCTC12067_1	NCTC12069_2	NCTC12696_3	NCTC12840_2	NCTC4001_2	NCTC5163_2	NCTC5164_2	NCTC8195_3	NCTC8195_4	NCTC8198_5	NCTC8225_4	NCTC8227_1	NCTC8227_2	NCTC8231_1	NCTC8304_1	NCTC8304_2	NCTC8314_2	NCTC8320_1
I-C	60	No hit
I-C	61	No hit
I-C	62	AP1_5	AP53_2	ATCC19615_3	D471_2	GUR_1	GURSA1_1	HKU360_2	HSC5_3	JRS4_3	M23ND_1	M3-b_2	Manfredo_4	MGAS10270_1	MGAS10750_1	MGAS315_5	MGAS8232_2	MGAS8232_5	NCTC10876_1	NCTC10879_2	NCTC12046_2	NCTC12047_1	NCTC12057_2	NCTC12064_1	NCTC12069_2	NCTC12696_3	NCTC12840_1	NCTC12840_2	NCTC13736_3	NCTC13744_2	NCTC13751_1	NCTC5163_2	NCTC5163_4	NCTC5164_2	NCTC5164_4	NCTC8195_3	NCTC8198_1	NCTC8227_1	NCTC8230_3	NCTC8304_1	NCTC8320_1	NCTC8320_4	NCTC8322_3	NCTC8324_2	NCTC8326_3	NCTC8328_2	NCTC8332_2	NCTC8332_4	NGAS322_3
I-C	63	1E1_2	AP53_2	ATCC19615_1	M3-b_5	MGAS10394_2	MGAS1882_1	MGAS315_2	NCTC10874_1	NCTC10876_1	NCTC10877_1	NCTC10879_2	NCTC12050_1	NCTC12052_3	NCTC12057_2	NCTC12066_1	NCTC12069_1	NCTC12696_1	NCTC13736_3	NCTC13751_1	NCTC5163_3	NCTC5164_3	NCTC8230_3	NCTC8332_3	SSI-1_5	STAB120304_1	STAB14018_1	STAB901_1	STAB902_5	T12
I-C	64	No hit
I-C	65	D471_2	JRS4_3	MGAS8232_5	NCTC12057_2	NCTC12840_2	NCTC5163_2	NCTC5164_2	NCTC8225_4	NCTC8320_4	NCTC8332_2	NGAS979_1	T12
I-C	66	5448_1	A20_3	FDAARGOS149_1	HKU360_3	HKU488_3	HKUQMH11_2	M1_476_3	Manfredo_2	MGAS2096_1	MGAS2096_2	MGAS5005_3	MGAS9429_3	NCTC10085_2	NCTC13738_3	NCTC13743_2	NGAS322_2	NGAS638_2	TJ11-001_5
I-C	67	5448_3	A20_1	AP1_3	ATCC19615_1	FDAARGOS149_3	HKU360_4	HKU488_1	HKU488_4	HKUQMH11_1	M1_476_1	MGAS11027_1	MGAS1882_1	MGAS5005_1	MGAS8232_3	NCTC10877_1	NCTC12696_1	NCTC13738_1	NCTC13738_2	NCTC13742_1	NCTC5163_3	NCTC5164_3	NCTC8198_3	NCTC8224_1	NCTC8227_1	NCTC8320_2	NCTC8332_3	NCTC8370_2	NGAS743_3
I-C	68	NCTC10876_5	NCTC12052_5
I-C	69	1E1_2	ATCC19615_1	JS12_1	M3-b_2	M3-b_5	MGAS10270_2	MGAS10750_2	MGAS1882_1	MGAS315_2	MGAS315_5	NCTC10874_1	NCTC10877_1	NCTC10879_2	NCTC12046_2	NCTC12066_1	NCTC12696_1	NCTC12840_1	NCTC13736_3	NCTC13751_2	NCTC5163_3	NCTC5163_4	NCTC5164_3	NCTC5164_4	NCTC8230_3	NCTC8314_3	NCTC8322_3	NCTC8326_2	NCTC8332_3	NCTC8332_4	SSI-1_2	SSI-1_5	STAB090229_1	STAB120304_2	STAB14018_2	STAB901_1	STAB902_2	STAB902_5
I-C	70	5448_2	7F7_1	A20_2	AP1_2	ATCC19615_1	ATCC19615_3	GUR_1	GURSA1_1	HKU488_2	HSC5_1	HSC5_2	JS12_1	M1_476_2	M1_SF370_1	M1_SF370_3	M23ND_1	M23ND_3	M3-b_5	Manfredo_4	MGAS10270_1	MGAS10270_3	MGAS1882_1	MGAS315_2	MGAS5005_2	MGAS8232_2	MGAS8232_3	MGAS8232_4	MGAS9429_1	MTB313_2	MTB314_2	NCTC10874_1	NCTC10876_3	NCTC10877_1	NCTC12046_2	NCTC12047_1	NCTC12052_2	NCTC12052_3	NCTC12064_2	NCTC12066_1	NCTC12696_1	NCTC12696_3	NCTC12840_2	NCTC13736_2	NCTC13736_5	NCTC13745_1	NCTC13751_1	NCTC4001_2	NCTC5163_2
I-C	71	JS12_1	NCTC13751_4	STAB120304_4	STAB14018_4
I-C	72	ALAB49_2	AP53_3	GUR_5	GURSA1_5	M23ND_2	M23ND_4	M3-b_5	Manfredo_2	MEW427_2	MGAS10750_3	MGAS8232_3	NCTC10874_1	NCTC10879_1	NCTC10879_2	NCTC12044_1	NCTC12050_2	NCTC12059_2	NCTC12066_1	NCTC12840_3	NCTC13744_2	NCTC13751_4	NCTC4001_1	NCTC5163_1	NCTC5164_1	NCTC8195_1	NCTC8224_1	NCTC8224_3	NCTC8225_1	NCTC8230_1	NCTC8300_2	NCTC8314_2	NCTC8320_2	NCTC8326_1	NCTC8332_1	NGAS743_1	SSI-1_5	STAB120304_4	STAB14018_4
I-C	73	D471_2	JRS4_3	MGAS8232_5	NCTC12057_2	NCTC13751_4	NCTC8225_4	NCTC8320_4	NGAS979_1	STAB120304_4	STAB14018_4	T12
I-C	74	1E1_2	AP1_5	M23ND_1	M23ND_3	NCTC10879_2	NCTC12050_1	NCTC12057_2	NCTC13736_3	NCTC13742_2	NCTC4001_2	NCTC8198_1	NCTC8227_1	NCTC8230_3	STAB901_1
I-C	75	No hit
I-C	76	5448_2	A20_2	AP1_2	D471_1	FDAARGOS149_2	GUR_3	GURSA1_3	HKU488_2	HSC5_2	JRS4_2	M1_476_2	M1_SF370_3	M23ND_4	M3-b_4	Manfredo_2	MEW427_2	MGAS10394_5	MGAS10750_3	MGAS315_3	MGAS5005_2	MGAS8232_4	MTB313_2	MTB314_2	NCTC10876_2	NCTC10879_1	NCTC12050_2	NCTC12052_4	NCTC12059_1	NCTC12062_1	NCTC13738_2	NCTC13739_1	NCTC4001_1	NCTC8195_2	NCTC8198_4	NCTC8224_2	NCTC8230_4	NCTC8314_2	NCTC8320_3	NCTC8322_1	NCTC8326_1	NCTC8328_3	NCTC8370_1	NGAS322_2	NGAS743_1	SSI-1_4	STAB13021_1	STAB902_4
I-C	77	ALAB49_1	AP53_2	ATCC19615_3	GUR_1	GURSA1_1	M23ND_1	M23ND_3	M3-b_2	MGAS10394_2	MGAS315_5	NCTC12046_2	NCTC12047_1	NCTC12052_2	NCTC12057_2	NCTC12696_3	NCTC12840_1	NCTC13744_2	NCTC4001_2	NCTC5163_4	NCTC5164_4	NCTC8314_2	NCTC8322_3	NCTC8328_2	NCTC8332_4	NGAS638_1	NGAS979_1	NZ131_3	SSI-1_2	STAB902_2	TJ11-001_1	T12
I-C	78	No hit
I-C	79	JMUB1235_2	M1_SF370_1	M23ND_1	Manfredo_4	MGAS10270_1	MGAS10750_1	MGAS11027_1	MGAS2096_1	MGAS8232_2	MGAS9429_1	NCTC13745_1	NCTC13751_1	NCTC8195_3	NCTC8198_1	NCTC8320_1	NCTC8326_3	NGAS743_1	STAB120304_1	STAB13021_1	STAB14018_1	TJ11-001_1
I-C	80	HKU360_2	HSC5_3	Manfredo_2	MGAS10270_1	MGAS10750_1	MGAS8232_2	MGAS8232_4	NCTC10876_2	NCTC10876_5	NCTC12050_2	NCTC12052_2	NCTC12052_5	NCTC12064_1	NCTC12069_2	NCTC13739_1	NCTC13743_2	NCTC8230_5	NCTC8320_1	NCTC8324_2	NCTC8326_3	STAB090229_3	TJ11-001_1	TJ11-001_4
I-C	81	NCTC8322_2	phi3396
I-C	82	AP53_2	ATCC19615_1	MGAS10394_2	MGAS1882_1	NCTC10876_1	NCTC10877_1	NCTC10879_2	NCTC12050_1	NCTC12052_3	NCTC12057_2	NCTC12066_1	NCTC12069_1	NCTC12696_1	NCTC13736_3	NCTC13751_1	NCTC5163_3	NCTC5164_3	NCTC8230_3	NCTC8322_2	NCTC8332_3	STAB120304_1	STAB14018_1
I-C	83	5448_2	A20_2	ALAB49_2	AP1_2	AP53_3	HKU488_2	HSC5_2	M1_476_2	M1_SF370_3	Manfredo_2	MEW427_2	MGAS10750_3	MGAS5005_2	MGAS8232_4	MTB313_2	MTB314_2	NCTC10879_1	NCTC12050_2	NCTC13739_1	NCTC8198_4	NCTC8230_4	NCTC8320_3	NCTC8322_1	NCTC8326_1	NCTC8370_1	NGAS743_1	STAB13021_1
I-C	84	ALAB49_2	AP53_3	D471_1	HarveyGAS_1	HKUQMH11_1	JMUB1235_2	JRS4_2	M1_SF370_1	M23ND_1	M28PF1_2	Manfredo_4	MEW123_1	MGAS10270_1	MGAS10394_5	MGAS10750_1	MGAS11027_1	MGAS2096_1	MGAS6180_1	MGAS9429_1	NCTC10876_1	NCTC10879_1	NCTC10880_1	NCTC12046_1	NCTC12052_4	NCTC12057_2	NCTC12058_1	NCTC12059_1	NCTC12062_1	NCTC12067_1	NCTC13739_1	NCTC13742_2	NCTC13745_1	NCTC13751_1	NCTC8195_3	NCTC8227_2	NCTC8314_2	NCTC8320_1	NCTC8326_3	NCTC8328_3	NGAS322_3	NGAS743_3	NGAS979_1	STAB09014_1	STAB10015_1	STAB120304_1	STAB14018_1	TJ11-001_1
I-C	85	5448_2	A20_2	AP1_2	D471_1	FDAARGOS149_2	GUR_3	GURSA1_3	HKU488_2	HSC5_2	JRS4_2	M1_476_2	M1_SF370_3	M3-b_4	Manfredo_2	MEW427_2	MGAS10394_5	MGAS10750_3	MGAS315_3	MGAS5005_2	MGAS8232_4	MTB313_2	MTB314_2	NCTC10876_2	NCTC10879_1	NCTC12050_2	NCTC12052_4	NCTC12059_1	NCTC12062_1	NCTC13738_2	NCTC13739_1	NCTC8198_4	NCTC8224_2	NCTC8230_4	NCTC8314_2	NCTC8320_3	NCTC8322_1	NCTC8326_1	NCTC8328_3	NCTC8370_1	NGAS322_2	NGAS743_1	SSI-1_4	STAB13021_1	STAB902_4
I-C	86	No hit
I-C	87	No hit
I-C	88	M23ND_4	NCTC4001_1
I-C	89	ALAB49_3	Manfredo_2	NCTC12064_1	NCTC12840_2	NCTC13744_2	NCTC5163_2	NCTC5164_2	NCTC8195_4	NCTC8225_4	NCTC8227_1	NCTC8230_5	NCTC8332_2	NGAS743_2
I-C	90	ALAB49_1	AP1_5	ATCC19615_1	MGAS10394_7	MGAS1882_1	NCTC10876_2	NCTC10877_1	NCTC12050_2	NCTC12057_2	NCTC12059_2	NCTC12067_1	NCTC12069_1	NCTC12696_1	NCTC12840_2	NCTC13739_1	NCTC13744_1	NCTC13751_3	NCTC5163_2	NCTC5163_3	NCTC5164_2	NCTC5164_3	NCTC8195_4	NCTC8198_1	NCTC8225_4	NCTC8227_1	NCTC8227_2	NCTC8304_1	NCTC8304_2	NCTC8324_3	NCTC8332_2	NCTC8332_3	NGAS322_1	NGAS743_2	STAB090229_2	STAB120304_3	STAB14018_3	TJ11-001_1	P9
II-A	1	1E1_2	AP1_3	ATCC19615_1	ATCC19615_3	D471_2	GUR_1	GURSA1_1	JRS4_3	JS12_1	M23ND_3	M3-b_2	M3-b_5	MGAS10270_1	MGAS10270_2	MGAS10750_2	MGAS1882_1	MGAS315_2	MGAS315_5	MGAS8232_5	NCTC10874_1	NCTC10877_1	NCTC12046_2	NCTC12047_1	NCTC12048_1	NCTC12057_2	NCTC12066_1	NCTC12069_1	NCTC12696_1	NCTC12696_3	NCTC12840_1	NCTC12840_2	NCTC13744_2	NCTC13751_2	NCTC4001_2	NCTC5163_2	NCTC5163_3	NCTC5163_4	NCTC5164_2	NCTC5164_3	NCTC5164_4	NCTC8198_3	NCTC8225_4	NCTC8227_3	NCTC8230_5	NCTC8304_1	NCTC8314_3	NCTC8320_4	NCTC8322_3
II-A	2	HKU360_2	HSC5_3	MGAS10270_1	MGAS10750_1	MGAS11027_1	MGAS8232_2	NCTC10876_2	NCTC12050_2	NCTC12052_2	NCTC12064_1	NCTC12069_2	NCTC13743_2	NCTC8230_5	NCTC8320_1	NCTC8322_1	NCTC8324_2	NCTC8326_3	STAB090229_3	TJ11-001_1	TJ11-001_4
II-A	3	ALAB49_3	AP1_1	AP1_5	AP53_4	D471_3	HSC5_1	JRS4_4	M1_SF370_1	M23ND_1	M3-b_3	Manfredo_1	Manfredo_3	Manfredo_4	MGAS10270_1	MGAS10270_3	MGAS10394_7	MGAS10750_1	MGAS315_2	MGAS315_4	MGAS8232_2	MGAS9429_1	NCTC10876_1	NCTC10876_2	NCTC10876_3	NCTC12046_1	NCTC12050_1	NCTC12052_4	NCTC12057_2	NCTC12062_2	NCTC12067_1	NCTC12069_2	NCTC13739_1	NCTC13744_1	NCTC8195_3	NCTC8198_1	NCTC8198_5	NCTC8227_1	NCTC8227_2	NCTC8227_3	NCTC8231_1	NCTC8320_1	NCTC8322_1	NCTC8322_2	NCTC8324_1	NCTC8324_4	NCTC8326_3	NCTC8328_1	NGAS322_3
II-A	4	5448_2	A20_2	AP1_2	D471_1	FDAARGOS149_2	GUR_3	GURSA1_3	HKU488_2	HSC5_2	JRS4_2	M1_476_2	M1_SF370_3	M3-b_4	Manfredo_2	MEW427_2	MGAS10394_5	MGAS10750_3	MGAS315_3	MGAS5005_2	MGAS8232_4	NCTC10876_2	NCTC10879_1	NCTC12050_2	NCTC12052_4	NCTC12059_1	NCTC12062_1	NCTC13738_2	NCTC13739_1	NCTC8195_2	NCTC8198_4	NCTC8224_2	NCTC8230_4	NCTC8314_2	NCTC8320_3	NCTC8322_1	NCTC8326_1	NCTC8328_3	NCTC8370_1	NGAS322_2	NGAS743_1	SSI-1_4	STAB13021_1	STAB902_4
II-A	5	JS12_1
II-A	6	5448_2	A20_2	ALAB49_2	AP1_2	AP53_3	GUR_3	GURSA1_3	HKU488_2	HSC5_1	M1_476_2	M1_SF370_3	M28PF1_1	M3-b_1	MEW427_2	MGAS10394_1	MGAS10394_7	MGAS10750_3	MGAS11027_1	MGAS315_4	MGAS315_6	MGAS5005_2	MGAS6180_2	MGAS8232_4	NCTC10876_3	NCTC10876_5	NCTC10879_1	NCTC10879_2	NCTC12044_1	NCTC12046_1	NCTC12046_2	NCTC12050_2	NCTC12052_2	NCTC12052_4	NCTC12052_5	NCTC12057_2	NCTC12059_1	NCTC13736_2	NCTC13736_3	NCTC13739_1	NCTC13744_1	NCTC13745_1	NCTC8195_1	NCTC8195_2	NCTC8198_4	NCTC8224_1	NCTC8224_2	NCTC8225_1	NCTC8227_1
II-A	7	5448_3	A20_1	AP1_3	FDAARGOS149_3	HKU488_1	M1_476_1	M3-b_2	MEW427_1	MGAS10270_2	MGAS10750_2	MGAS315_5	MGAS5005_1	NCTC12840_1	NCTC13751_2	NCTC5163_4	NCTC5164_4	NCTC8198_3	NCTC8314_1	NCTC8314_3	NCTC8322_3	NCTC8324_2	NCTC8326_2	NCTC8328_2	NCTC8332_4	NCTC8370_2	SSI-1_2	STAB090229_1	STAB120304_2	STAB14018_2	STAB902_2	T12
II-A	8	ALAB49_1	AP53_2	HSC5_2	M1_SF370_1	MGAS10394_1	MGAS10394_2	NCTC10880_1	NCTC12046_1	NCTC12046_2	NCTC12052_2	NCTC12057_2	NCTC12058_1	NCTC13744_1	NCTC13745_1	NCTC8195_1	NCTC8224_1	NCTC8225_1	NCTC8227_1	NCTC8227_2	NCTC8230_1	NCTC8230_2	NCTC8230_3	NCTC8322_2	NCTC8324_4	NGAS322_1	NGAS322_3	NGAS327_1	NGAS638_1	STAB090229_3
II-A	9	7F7_1	ALAB49_1	ALAB49_3	AP1_5	AP53_4	ATCC19615_1	ATCC19615_3	GUR_1	GURSA1_1	GURSA1_3	HSC5_1	HSC5_3	JS12_1	M28PF1_1	Manfredo_1	MGAS10270_3	MGAS1882_1	MGAS315_4	MGAS6180_2	MGAS8232_3	NCTC10876_3	NCTC10877_1	NCTC10879_2	NCTC12044_1	NCTC12047_1	NCTC12048_1	NCTC12064_1	NCTC12064_2	NCTC12069_1	NCTC12069_2	NCTC12696_1	NCTC12696_3	NCTC13745_2	NCTC13751_4	NCTC8198_1	NCTC8198_5	NCTC8320_2	NGAS322_1	NZ131_3	SSI-1_3	STAB10015_2	STAB1102_1	STAB120304_4	STAB14018_4	STAB902_3
II-A	10	7F7_1	ALAB49_1	HarveyGAS_1	HSC5_1	M28PF1_2	MEW123_1	MGAS6180_1	MGAS8232_3	NCTC10876_1	NCTC12052_3	NCTC12064_2	NCTC13742_2	NCTC8195_4	NCTC8227_1	NCTC8320_2	NCTC8324_4	NGAS322_1	NGAS327_1	NGAS638_1	NGAS743_2	STAB09014_1	STAB10015_1	STAB1102_1
II-A	11	NZ131_2
II-A	12	7F7_1	ALAB49_3	AP1_1	AP53_4	ATCC19615_1	GUR_3	GURSA1_3	HKU360_4	HKU488_4	HKUQMH11_1	M23ND_1	Manfredo_1	Manfredo_4	MGAS10270_1	MGAS10270_3	MGAS10750_1	MGAS1882_1	MGAS8232_2	MGAS9429_1	NCTC10874_1	NCTC10877_1	NCTC12064_1	NCTC12064_2	NCTC12066_1	NCTC12069_1	NCTC12069_2	NCTC12696_1	NCTC13736_2	NCTC13751_1	NCTC8195_3	NCTC8198_5	NCTC8224_1	NCTC8224_2	NCTC8230_4	NCTC8320_1	NCTC8326_3	NGAS743_3	STAB1102_1	STAB120304_1	STAB14018_1
II-A	13	ALAB49_2	AP53_3	GUR_3	GURSA1_3	M23ND_2	MEW427_2	MGAS10750_3	NCTC10876_2	NCTC10879_1	NCTC12052_4	NCTC12059_1	NCTC13739_1	NCTC4001_1	NCTC8322_1	NCTC8326_1	NCTC8328_3	NGAS743_1
II-A	14	ATCC19615_1	HarveyGAS_1	HSC5_1	JS12_1	M28PF1_2	MEW123_1	MGAS1882_1	MGAS6180_1	NCTC10877_1	NCTC12048_1	NCTC12696_1	NCTC13742_2	NCTC5163_3	NCTC5164_3	NCTC8224_1	NCTC8304_2	NCTC8324_4	NCTC8332_3	STAB09014_1	STAB10015_1
II-A	15	D471_2	JRS4_3	MGAS8232_5	NCTC8320_4
II-A	16	5448_3	A20_1	AP1_3	FDAARGOS149_3	HKU488_1	M1_476_1	M3-b_2	MGAS10270_2	MGAS10750_2	MGAS315_5	MGAS5005_1	NCTC12840_1	NCTC13751_2	NCTC5163_4	NCTC5164_4	NCTC8198_3	NCTC8314_1	NCTC8314_3	NCTC8322_3	NCTC8324_2	NCTC8326_2	NCTC8328_2	NCTC8332_4	NCTC8370_2	SSI-1_2	STAB090229_1	STAB120304_2	STAB14018_2	STAB902_2	T12
II-A	17	5448_2	A20_2	ALAB49_2	AP1_2	AP53_3	D471_1	FDAARGOS149_2	GUR_3	GURSA1_3	HKU488_2	HSC5_2	JRS4_2	M1_476_2	M1_SF370_3	M3-b_4	Manfredo_2	MEW427_2	MGAS10394_5	MGAS10750_3	MGAS315_3	MGAS5005_2	MGAS8232_4	NCTC10876_2	NCTC10879_1	NCTC12050_2	NCTC12052_4	NCTC12059_1	NCTC12062_1	NCTC13738_2	NCTC13739_1	NCTC8195_2	NCTC8198_4	NCTC8224_2	NCTC8230_4	NCTC8314_2	NCTC8320_3	NCTC8322_1	NCTC8326_1	NCTC8328_3	NCTC8370_1	NGAS322_2	NGAS743_1	SSI-1_4	STAB13021_1	STAB902_4
II-A	18	ALAB49_1	AP1_2	GUR_2	GURSA1_2	HSC5_2	HSC5_3	JMUB1235_2	Manfredo_2	MGAS8232_4	NCTC10876_5	NCTC10879_2	NCTC12044_1	NCTC12050_2	NCTC12052_3	NCTC12052_5	NCTC12059_2	NCTC12840_2	NCTC13743_1	NCTC13745_1	NCTC5163_2	NCTC5164_2	NCTC8195_1	NCTC8195_2	NCTC8195_4	NCTC8198_4	NCTC8224_2	NCTC8225_1	NCTC8225_4	NCTC8230_1	NCTC8230_4	NCTC8304_1	NCTC8304_2	NCTC8320_3	NCTC8332_2	NGAS322_1	NGAS743_2	STAB13021_2
II-A	19	S.agalactiae ILRI005_phage
II-A	20	5448_3	A20_1	ALAB49_3	AP1_1	AP53_4	ATCC19615_1	ATCC19615_3	D471_2	FDAARGOS149_3	GUR_2	GURSA1_2	HarveyGAS_1	HKU488_1	HKU488_2	JRS4_3	JS12_1	M1_SF370_1	M28PF1_2	M3-b_5	Manfredo_1	Manfredo_4	MEW123_1	MGAS11027_1	MGAS1882_1	MGAS2096_1	MGAS315_2	MGAS5005_1	MGAS6180_1	MGAS8232_5	NCTC10874_1	NCTC10876_3	NCTC10877_1	NCTC12046_2	NCTC12047_1	NCTC12066_1	NCTC12696_1	NCTC12696_3	NCTC12840_2	NCTC13738_1	NCTC13742_1	NCTC13744_2	NCTC5163_2	NCTC5163_3	NCTC5164_2	NCTC5164_3	NCTC8195_4	NCTC8198_3	NCTC8198_5
II-A	21	GUR_5	GURSA1_5	NCTC10880_1	NCTC12058_1	NCTC13745_1	NGAS322_3
II-A	22	5448_3	A20_1	AP1_3	FDAARGOS149_3	HKU488_1	M1_476_1	M3-b_2	MGAS10270_2	MGAS10750_2	MGAS315_5	MGAS5005_1	NCTC12840_1	NCTC13751_2	NCTC5163_4	NCTC5164_4	NCTC8198_3	NCTC8314_3	NCTC8322_3	NCTC8324_2	NCTC8326_2	NCTC8328_2	NCTC8332_4	NCTC8370_2	SSI-1_2	STAB090229_1	STAB120304_2	STAB14018_2	STAB902_2	T12
II-A	23	5448_3	A20_1	ALAB49_3	AP1_1	AP1_5	AP53_2	AP53_4	ATCC19615_1	ATCC19615_3	D471_2	FDAARGOS149_3	GUR_1	GUR_2	GURSA1_1	GURSA1_2	HarveyGAS_1	HKU360_2	HKU488_1	HSC5_1	HSC5_3	JRS4_3	JS12_1	M1_476_1	M23ND_1	M23ND_3	M28PF1_2	M3-b_5	Manfredo_1	Manfredo_4	MEW123_1	MGAS10270_1	MGAS10750_1	MGAS1882_1	MGAS315_2	MGAS5005_1	MGAS6180_1	MGAS8232_2	MGAS8232_5	NCTC10874_1	NCTC10876_3	NCTC10877_1	NCTC10879_2	NCTC12046_2	NCTC12047_1	NCTC12066_1	NCTC12696_1	NCTC12696_3	NCTC13736_3
II-A	24	5448_3	A20_1	AP1_3	FDAARGOS149_3	HKU488_1	M1_476_1	M3-b_2	MEW427_1	MGAS10270_2	MGAS10750_2	MGAS315_5	MGAS5005_1	MTB313_1	MTB314_1	NCTC12048_1	NCTC12840_1	NCTC13751_2	NCTC5163_4	NCTC5164_4	NCTC8198_3	NCTC8314_1	NCTC8314_3	NCTC8322_3	NCTC8324_2	NCTC8326_2	NCTC8328_2	NCTC8332_4	NCTC8370_2	SSI-1_2	STAB090229_1	STAB120304_2	STAB14018_2	STAB902_2	T12
II-A	25	5448_2	A20_2	AP1_2	D471_1	FDAARGOS149_2	GUR_3	GURSA1_3	HKU488_2	HSC5_2	JRS4_2	M1_476_2	M1_SF370_3	M3-b_4	Manfredo_2	MEW427_2	MGAS10394_5	MGAS10750_3	MGAS315_3	MGAS5005_2	MGAS8232_4	NCTC10879_1	NCTC12050_2	NCTC12052_4	NCTC12059_1	NCTC12062_1	NCTC13738_2	NCTC13739_1	NCTC8195_2	NCTC8198_4	NCTC8224_2	NCTC8230_4	NCTC8314_2	NCTC8320_3	NCTC8322_1	NCTC8326_1	NCTC8328_3	NCTC8370_1	NGAS322_2	NGAS743_1	SSI-1_4	STAB13021_1	STAB902_4
II-A	26	ALAB49_1	AP53_2	ATCC19615_1	ATCC19615_3	JS12_1	MGAS10394_2	MGAS1882_1	MGAS8232_3	NCTC10877_1	NCTC10879_2	NCTC12047_1	NCTC12696_1	NCTC12696_3	NCTC8320_2	NGAS322_1	NGAS322_2	NGAS327_1	NGAS638_1	NZ131_3
II-A	27	HKU360_1	HKUQMH11_3	HSC5_1	JS12_1	M1_SF370_2	MGAS9429_2	NCTC10085_1	NCTC12045_1	NCTC13736_1	NCTC13751_3	NCTC8300_1	NGAS638_1	STAB090229_2	STAB120304_3	STAB14018_3	TJ11-001_2
II-A	28	ATCC19615_3	D471_2	GUR_1	GUR_5	GURSA1_1	GURSA1_5	JRS4_3	JS12_1	M23ND_2	M23ND_3	M23ND_4	M3-b_1	M3-b_5	M3-b_6	MGAS10394_1	MGAS10394_6	MGAS315_1	MGAS315_6	MGAS8232_3	MGAS8232_5	NCTC10874_1	NCTC10879_2	NCTC12044_1	NCTC12046_2	NCTC12047_1	NCTC12059_1	NCTC12066_1	NCTC12696_3	NCTC12840_2	NCTC12840_3	NCTC4001_1	NCTC4001_2	NCTC5163_1	NCTC5163_2	NCTC5164_1	NCTC5164_2	NCTC8195_4	NCTC8224_1	NCTC8225_4	NCTC8230_2	NCTC8304_1	NCTC8304_2	NCTC8314_2	NCTC8320_2	NCTC8320_4	NCTC8328_3	NCTC8332_1	NCTC8332_2
II-A	29	5448_2	A20_2	AP1_2	D471_1	FDAARGOS149_2	GUR_3	GURSA1_3	HKU488_2	HSC5_2	JRS4_2	M1_476_2	M1_SF370_3	M23ND_4	M3-b_4	MEW427_2	MGAS10394_5	MGAS10750_3	MGAS315_3	MGAS5005_2	MGAS8232_4	MTB313_2	MTB314_2	NCTC10876_2	NCTC10879_1	NCTC12052_4	NCTC12059_1	NCTC12062_1	NCTC13738_2	NCTC4001_1	NCTC8195_2	NCTC8198_4	NCTC8224_2	NCTC8230_4	NCTC8314_2	NCTC8320_3	NCTC8322_1	NCTC8326_1	NCTC8328_3	NCTC8370_1	NGAS322_2	NGAS743_1	SSI-1_4	STAB13021_1	STAB902_4
II-A	30	M23ND_4	NCTC4001_1	NCTC8195_2
II-A	31	AP1_5	ATCC19615_1	D471_2	GUR_2	GURSA1_2	HSC5_3	JMUB1235_2	JRS4_3	JS12_1	M1_SF370_1	M28PF1_1	M3-b_3	M3-b_5	MGAS10394_2	MGAS10394_6	MGAS1882_1	MGAS2096_1	MGAS315_2	MGAS315_4	MGAS6180_2	MGAS8232_2	MGAS8232_5	NCTC10874_1	NCTC10876_1	NCTC10877_1	NCTC12052_2	NCTC12052_3	NCTC12064_1	NCTC12066_1	NCTC12069_1	NCTC12069_2	NCTC12696_1	NCTC13736_1	NCTC13736_5	NCTC13738_1	NCTC13742_1	NCTC13742_2	NCTC13743_2	NCTC13745_1	NCTC13745_2	NCTC13751_3	NCTC13751_4	NCTC5163_3	NCTC5164_3	NCTC8195_5	NCTC8198_1	NCTC8224_1	NCTC8225_2
II-A	32	7F7_1	ALAB49_1	HSC5_1	JS12_1	MGAS8232_3	NCTC10879_2	NCTC12052_3	NCTC12064_2	NCTC13736_2	NCTC13751_3	NCTC8230_3	NCTC8320_2	NCTC8324_3	NGAS322_1	NGAS322_2	STAB090229_2	STAB1102_1	STAB120304_3	STAB14018_3
II-A	33	ALAB49_2	AP53_3	D471_1	FDAARGOS149_2	GUR_3	GURSA1_3	HKU360_1	HKUQMH11_3	JRS4_2	M3-b_4	MEW427_2	MGAS10394_5	MGAS10750_3	MGAS315_3	MGAS9429_2	NCTC10085_1	NCTC10879_1	NCTC12059_1	NCTC12062_1	NCTC13738_2	NCTC8300_1	NCTC8326_1	NCTC8328_3	NGAS322_2	NGAS743_1	SSI-1_4	STAB902_4	TJ11-001_2
II-A	34	NCTC10876_5	NCTC12052_5
II-A	35	MGAS1882_2	NCTC10877_2	NCTC12046_3	NCTC12840_4	NCTC5163_5	NCTC5164_5	NCTC8225_5	NCTC8304_3	NCTC8332_5
II-A	36	No hit
II-A	37	7F7_1	HarveyGAS_1	HSC5_1	M28PF1_2	MEW123_1	MGAS6180_1	MGAS8232_3	NCTC12064_2	NCTC13742_2	NCTC8195_4	NCTC8320_2	NCTC8324_4	NGAS743_2	STAB09014_1	STAB10015_1	STAB1102_1
II-A	38	ALAB49_1	ALAB49_2	AP1_2	AP53_3	D471_1	D471_3	FDAARGOS149_2	GUR_3	GURSA1_3	HSC5_1	HSC5_2	JRS4_2	JRS4_4	M1_SF370_1	M1_SF370_3	M3-b_3	M3-b_4	Manfredo_2	Manfredo_3	MEW427_2	MGAS10394_5	MGAS10750_3	MGAS315_2	MGAS315_3	MGAS315_4	MGAS8232_4	NCTC10876_1	NCTC10879_1	NCTC12046_1	NCTC12050_1	NCTC12052_3	NCTC12052_4	NCTC12057_2	NCTC12059_1	NCTC12062_1	NCTC12062_2	NCTC12064_1	NCTC13738_2	NCTC13743_1	NCTC13744_1	NCTC13751_3	NCTC8198_4	NCTC8224_2	NCTC8227_2	NCTC8227_3	NCTC8230_2	NCTC8230_4	NCTC8231_1
II-A	39	AP1_1	AP53_4	D471_2	GUR_2	GURSA1_2	JRS4_3	Manfredo_1	MGAS8232_5	NCTC8198_5	NCTC8224_1	NCTC8320_4	NCTC8324_2
II-A	40	AP53_2	ATCC19615_3	D471_3	HKU360_4	HKU488_4	HKUQMH11_1	HSC5_3	JRS4_4	MGAS10394_2	NCTC10879_2	NCTC12047_1	NCTC12064_1	NCTC12069_1	NCTC12069_2	NCTC12696_3	NCTC13744_2	NCTC8324_3	NCTC8324_4	NCTC8328_1	NGAS322_1	NGAS322_2	NGAS327_1	NGAS638_1	NZ131_3
II-A	41	JS12_1	NCTC12046_2	NCTC12048_1	NGAS979_1
II-A	42	ALAB49_1	ALAB49_2	AP1_4	AP53_1	AP53_2	AP53_3	ATCC19615_2	D471_1	D471_3	GUR_4	GURSA1_4	HKU360_4	HKU488_4	HKUQMH11_1	HSC5_3	JRS4_2	JRS4_4	M23ND_2	M3-b_6	MEW427_2	MGAS10394_2	MGAS10394_5	MGAS10750_3	MGAS11027_1	MGAS315_1	MGAS8232_1	NCTC10876_2	NCTC10879_1	NCTC10879_2	NCTC12046_1	NCTC12052_4	NCTC12059_1	NCTC12062_1	NCTC12696_2	NCTC13736_1	NCTC13736_2	NCTC13738_1	NCTC13739_1	NCTC13742_1	NCTC13743_1	NCTC13744_1	NCTC13745_2	NCTC13751_4	NCTC4001_1	NCTC5163_2	NCTC5164_2	NCTC8198_2	NCTC8224_3
II-A	43	5448_2	A20_2	ALAB49_2	AP1_2	AP1_5	AP53_3	D471_1	FDAARGOS149_2	GUR_3	GURSA1_3	HKU360_1	HKU360_4	HKU488_2	HKU488_4	HKUQMH11_1	HKUQMH11_3	HSC5_2	HSC5_3	JRS4_2	M1_476_2	M1_SF370_2	M1_SF370_3	M23ND_1	M23ND_4	M3-b_4	Manfredo_2	Manfredo_4	MEW427_2	MGAS10394_5	MGAS10750_3	MGAS315_3	MGAS5005_2	MGAS8232_2	MGAS8232_4	MGAS9429_2	MTB313_2	MTB314_2	NCTC10085_1	NCTC10876_3	NCTC10879_1	NCTC12050_2	NCTC12052_4	NCTC12059_1	NCTC12062_1	NCTC12064_1	NCTC12067_1	NCTC12069_2	NCTC13738_2
II-A	44	No hit
II-A	45	No hit
II-A	46	No hit
II-A	47	D471_1	FDAARGOS149_2	GUR_3	GURSA1_3	JRS4_2	M1_SF370_2	M1_SF370_3	M3-b_4	MGAS10394_5	MGAS315_3	NCTC10876_5	NCTC10879_4	NCTC12052_5	NCTC12059_1	NCTC12062_1	NCTC13738_2	NCTC8195_2	NCTC8195_5	NCTC8225_2	NCTC8328_3	NGAS322_2	SSI-1_4	STAB902_4
II-A	48	HSC5_3	M28PF1_1	M3-b_3	MGAS10270_3	MGAS315_4	MGAS6180_2	NCTC13736_5	NCTC13738_1	NCTC13742_1	NCTC13745_2	NCTC13751_4	NCTC8322_2	NGAS743_3	SSI-1_3	STAB090229_3	STAB10015_2	STAB120304_4	STAB14018_4	STAB902_3
II-A	49	ALAB49_2	ALAB49_3	AP1_1	AP1_4	AP53_1	AP53_3	AP53_4	ATCC19615_1	ATCC19615_2	D471_3	GUR_2	GUR_3	GUR_4	GURSA1_2	GURSA1_3	GURSA1_4	HKU360_4	HKU488_4	HKUQMH11_1	JRS4_4	JS12_1	M3-b_6	Manfredo_1	Manfredo_2	Manfredo_3	MEW427_2	MGAS10750_3	MGAS11027_1	MGAS1882_1	MGAS315_1	MGAS8232_1	NCTC10876_5	NCTC10877_1	NCTC10879_1	NCTC12046_1	NCTC12050_1	NCTC12050_2	NCTC12052_4	NCTC12052_5	NCTC12059_1	NCTC12069_1	NCTC12069_2	NCTC12696_1	NCTC12696_2	NCTC13736_1	NCTC13738_1	NCTC13738_2	NCTC13739_1
II-A	50	ATCC19615_3	GUR_1	GURSA1_1	HKU360_1	HKUQMH11_3	M1_SF370_2	MGAS9429_2	NCTC10085_1	NCTC12047_1	NCTC12696_3	NCTC8300_1	NZ131_3	TJ11-001_2
II-A	51	NCTC13736_5	NCTC13742_2	NCTC13745_1	NCTC8322_2
II-A	52	5448_2	A20_2	AP1_2	AP1_5	HKU360_4	HKU488_2	HKU488_4	HKUQMH11_1	HSC5_2	M1_476_2	M1_SF370_3	M23ND_1	M23ND_4	Manfredo_2	Manfredo_4	MGAS5005_2	MGAS8232_2	MGAS8232_4	MTB313_2	MTB314_2	NCTC12050_2	NCTC12067_1	NCTC13739_1	NCTC13751_1	NCTC4001_1	NCTC8195_3	NCTC8198_1	NCTC8198_4	NCTC8224_2	NCTC8230_4	NCTC8320_1	NCTC8322_1	NCTC8370_1	NGAS322_3	NGAS743_3	STAB120304_1	STAB13021_1	STAB14018_1
II-A	53	ALAB49_2	AP53_3	D471_1	FDAARGOS149_2	JRS4_2	M3-b_4	MGAS10394_5	MGAS10750_3	MGAS315_3	NCTC10879_1	NCTC12052_4	NCTC12059_1	NCTC12062_1	NCTC8195_2	NCTC8320_3	NCTC8326_1	NCTC8328_3	NGAS743_1	SSI-1_4	STAB902_4
II-A	54	1E1_2	ALAB49_3	AP1_1	AP1_5	AP53_2	AP53_4	ATCC19615_3	D471_2	GUR_1	GUR_2	GURSA1_1	GURSA1_2	HKU360_1	HKUQMH11_3	JRS4_3	M1_SF370_1	M1_SF370_2	M23ND_3	M28PF1_1	M3-b_2	M3-b_3	Manfredo_1	MGAS10270_2	MGAS10270_3	MGAS10394_2	MGAS10750_2	MGAS2096_1	MGAS315_4	MGAS315_5	MGAS6180_2	MGAS8232_3	MGAS8232_5	MGAS9429_2	NCTC10085_1	NCTC10876_1	NCTC10879_2	NCTC12046_2	NCTC12047_1	NCTC12052_3	NCTC12057_2	NCTC12069_1	NCTC12696_3	NCTC12840_1	NCTC12840_2	NCTC13736_3	NCTC13744_2	NCTC13745_2	NCTC13751_1
II-A	55	AP53_2	HarveyGAS_1	HSC5_1	JS12_1	M1_SF370_1	M28PF1_2	M3-b_5	MEW123_1	MGAS10394_2	MGAS2096_1	MGAS315_2	MGAS6180_1	NCTC10874_1	NCTC12048_1	NCTC12066_1	NCTC13742_2	NCTC8227_1	NCTC8304_2	NCTC8324_4	NGAS322_1	SSI-1_5	STAB09014_1	STAB10015_1	STAB902_5	TJ11-001_1
II-A	56	M23ND_4	Manfredo_2	NCTC10876_2	NCTC12050_2	NCTC12059_1	NCTC13738_2	NCTC13739_1	NCTC4001_1	NCTC8314_2	NGAS322_2	STAB13021_1
II-A	57	ALAB49_1	HarveyGAS_1	HSC5_1	M28PF1_2	MEW123_1	MGAS6180_1	MGAS8232_3	NCTC10876_1	NCTC12052_3	NCTC12064_2	NCTC13742_2	NCTC8195_4	NCTC8227_1	NCTC8320_2	NCTC8324_4	NGAS322_1	NGAS327_1	NGAS638_1	NGAS743_2	STAB09014_1	STAB10015_1
II-A	58	GUR_4	GURSA1_4	M23ND_4	Manfredo_2	MGAS8232_4	NCTC10876_2	NCTC12050_2	NCTC12059_1	NCTC13738_2	NCTC13739_1	NCTC4001_1	NCTC8314_2	NCTC8320_3	NGAS322_2	STAB13021_1
II-A	59	1E1_2	5448_2	5448_3	A20_1	A20_2	ALAB49_3	AP1_1	AP1_2	AP1_3	AP53_4	ATCC19615_3	D471_2	FDAARGOS149_3	GUR_1	GUR_2	GUR_3	GURSA1_1	GURSA1_2	GURSA1_3	HarveyGAS_1	HKU360_1	HKU360_4	HKU488_1	HKU488_2	HKU488_4	HKUQMH11_1	HKUQMH11_3	HSC5_2	JRS4_3	M1_476_1	M1_476_2	M1_SF370_2	M1_SF370_3	M23ND_3	M28PF1_1	M28PF1_2	M3-b_2	M3-b_3	Manfredo_1	Manfredo_2	MEW123_1	MGAS10270_2	MGAS10270_3	MGAS10750_2	MGAS315_4	MGAS315_5	MGAS5005_1	MGAS5005_2
II-A	60	No hit
II-A	61	GUR_4	GURSA1_4
II-A	62	5448_2	7F7_1	A20_2	AP1_2	AP53_1	GUR_3	GURSA1_3	HKU360_4	HKU488_2	HKU488_4	HKUQMH11_1	HSC5_1	HSC5_2	JMUB1235_2	M1_476_2	M1_SF370_1	M1_SF370_3	M3-b_5	M3-b_6	MGAS315_1	MGAS315_2	MGAS5005_2	MGAS8232_4	MTB313_2	MTB314_2	NCTC10874_1	NCTC12045_1	NCTC12064_2	NCTC12066_1	NCTC12067_1	NCTC12840_2	NCTC13736_1	NCTC13736_2	NCTC13738_1	NCTC13738_2	NCTC13742_1	NCTC13744_2	NCTC13745_1	NCTC13751_3	NCTC8195_4	NCTC8198_4	NCTC8224_1	NCTC8225_4	NCTC8230_4	NCTC8230_5	NCTC8304_1	NCTC8320_3	NCTC8324_3
II-A	63	5448_2	A20_2	AP1_2	HKU360_4	HKU488_2	HKU488_4	HKUQMH11_1	HSC5_2	M1_476_2	MGAS5005_2	MGAS8232_4	MTB313_2	MTB314_2	NCTC10876_3	NCTC12064_1	NCTC12067_1	NCTC12069_2	NCTC13738_2	NCTC8195_3	NCTC8198_4	NCTC8230_4	NCTC8314_2	NCTC8322_2	NCTC8370_1	NGAS322_2	STAB090229_3	STAB13021_1
II-A	64	NCTC10876_5	NCTC12052_5
II-A	65	5448_2	A20_2	AP1_2	D471_1	FDAARGOS149_2	GUR_3	GURSA1_3	HKU488_2	HSC5_2	JRS4_2	M1_476_2	M1_SF370_3	M3-b_4	Manfredo_2	MEW427_2	MGAS10394_5	MGAS10750_3	MGAS315_3	MGAS5005_2	MGAS8232_4	MTB313_2	MTB314_2	NCTC10876_2	NCTC10879_1	NCTC12050_2	NCTC12052_4	NCTC12059_1	NCTC12062_1	NCTC13738_2	NCTC13739_1	NCTC8195_2	NCTC8198_4	NCTC8224_2	NCTC8230_4	NCTC8314_2	NCTC8320_3	NCTC8322_1	NCTC8326_1	NCTC8328_3	NCTC8370_1	NGAS322_2	NGAS743_1	SSI-1_4	STAB13021_1	STAB902_4
II-A	66	1E1_2	ALAB49_3	AP1_1	AP53_4	D471_2	D471_3	GUR_2	GUR_5	GURSA1_2	GURSA1_5	HarveyGAS_1	HKU360_1	HKU360_2	HKU360_4	HKU488_4	HKUQMH11_1	HKUQMH11_3	JRS4_3	JRS4_4	M23ND_1	M23ND_2	M23ND_3	M28PF1_1	M28PF1_2	M3-b_1	M3-b_3	M3-b_5	Manfredo_1	Manfredo_3	Manfredo_4	MEW123_1	MGAS10270_1	MGAS10270_3	MGAS10394_1	MGAS10394_6	MGAS10750_1	MGAS315_2	MGAS315_4	MGAS315_6	MGAS6180_1	MGAS8232_2	MGAS8232_3	MGAS8232_5	MGAS9429_1	MGAS9429_2	NCTC10085_1	NCTC10874_1	NCTC10876_1
II-A	67	1E1_2	AP1_5	AP53_2	ATCC19615_1	M23ND_1	M3-b_5	Manfredo_4	MGAS10394_2	MGAS1882_1	MGAS8232_2	NCTC10874_1	NCTC10876_1	NCTC10877_1	NCTC10879_2	NCTC12050_1	NCTC12052_3	NCTC12066_1	NCTC12069_1	NCTC12696_1	NCTC13736_3	NCTC13743_1	NCTC13751_1	NCTC5163_3	NCTC5164_3	NCTC8195_3	NCTC8198_1	NCTC8230_3	NCTC8320_1	NCTC8332_3	NGAS743_1	SSI-1_5	STAB120304_1	STAB14018_1	STAB901_1	STAB902_5
II-A	68	ALAB49_2	AP53_3	D471_1	FDAARGOS149_2	JRS4_2	M3-b_4	MEW427_2	MGAS10394_5	MGAS10750_3	MGAS315_3	MGAS8232_4	NCTC10879_1	NCTC12050_2	NCTC12052_4	NCTC12059_1	NCTC12062_1	NCTC13738_2	NCTC13739_1	NCTC8224_2	NCTC8320_3	NCTC8326_1	NCTC8328_3	NGAS743_1	SSI-1_4	STAB902_4
II-A	69	NCTC10876_5	NCTC12052_5
II-A	70	5448_2	A20_2	AP1_2	D471_1	FDAARGOS149_2	GUR_3	GURSA1_3	HKU488_2	HSC5_2	JRS4_2	M1_476_2	M1_SF370_3	M3-b_4	MEW427_2	MGAS10394_5	MGAS10750_3	MGAS315_3	MGAS5005_2	MGAS8232_4	MTB313_2	MTB314_2	NCTC10876_2	NCTC10879_1	NCTC12052_4	NCTC12059_1	NCTC12062_1	NCTC13738_2	NCTC8198_4	NCTC8224_2	NCTC8230_4	NCTC8314_2	NCTC8320_3	NCTC8322_1	NCTC8326_1	NCTC8328_3	NCTC8370_1	NGAS322_2	NGAS743_1	SSI-1_4	STAB13021_1	STAB902_4
II-A	71	1E1_2	ALAB49_3	AP1_1	AP1_5	AP53_2	AP53_4	ATCC19615_1	D471_2	GUR_2	GURSA1_2	HSC5_3	JMUB1235_2	JRS4_3	M1_SF370_1	M23ND_3	M28PF1_1	M3-b_3	M3-b_5	Manfredo_1	MGAS10394_2	MGAS10394_6	MGAS1882_1	MGAS2096_1	MGAS315_2	MGAS315_4	MGAS6180_2	MGAS8232_2	MGAS8232_5	NCTC10874_1	NCTC10876_3	NCTC10877_1	NCTC12050_1	NCTC12052_2	NCTC12052_3	NCTC12057_2	NCTC12064_1	NCTC12066_1	NCTC12067_1	NCTC12069_1	NCTC12069_2	NCTC12696_1	NCTC13736_5	NCTC13738_1	NCTC13742_1	NCTC13742_2	NCTC13743_1	NCTC13745_1	NCTC4001_2
II-A	72	5448_2	7F7_1	A20_2	AP1_2	ATCC19615_3	D471_2	GUR_1	GURSA1_1	HarveyGAS_1	HKU360_2	HKU488_2	HSC5_1	HSC5_2	JRS4_3	M1_476_2	M1_SF370_1	M1_SF370_3	M23ND_1	M23ND_2	M23ND_4	M28PF1_2	M3-b_1	M3-b_5	Manfredo_4	MEW123_1	MGAS10270_1	MGAS10270_3	MGAS10394_1	MGAS10394_7	MGAS10750_1	MGAS11027_1	MGAS315_2	MGAS5005_2	MGAS6180_1	MGAS8232_2	MGAS8232_3	MGAS8232_4	MGAS8232_5	MGAS9429_1	MTB313_2	MTB314_2	NCTC10874_1	NCTC10876_2	NCTC10876_3	NCTC10879_3	NCTC12046_2	NCTC12047_1	NCTC12052_2
II-A	73	1E1_2	JS12_1	M3-b_2	M3-b_5	MGAS10270_2	MGAS10750_2	MGAS315_2	MGAS315_5	NCTC10874_1	NCTC10879_2	NCTC12046_2	NCTC12066_1	NCTC12840_1	NCTC13736_3	NCTC13743_2	NCTC13751_2	NCTC5163_4	NCTC5164_4	NCTC8230_3	NCTC8314_3	NCTC8322_3	NCTC8326_2	NCTC8332_3	NCTC8332_4	SSI-1_2	SSI-1_5	STAB090229_1	STAB120304_2	STAB14018_2	STAB901_1	STAB902_2	STAB902_5
II-A	74	No hit
II-A	75	AP1_5	AP53_2	HSC5_1	HSC5_3	JMUB1235_2	M1_SF370_1	M3-b_3	Manfredo_2	MGAS10394_2	MGAS315_4	NCTC10876_3	NCTC12046_1	NCTC12052_2	NCTC12052_3	NCTC12057_2	NCTC12059_2	NCTC12064_1	NCTC12067_1	NCTC12069_2	NCTC13739_1	NCTC13743_1	NCTC13744_1	NCTC13745_1	NCTC8198_1	NCTC8227_1	NCTC8227_2	NCTC8227_3	NCTC8322_2	NCTC8324_4	NGAS322_3	SSI-1_3	STAB13021_2	STAB902_3	STAB902_5	TJ11-001_1
II-A	76	7F7_1	ALAB49_1	AP53_2	HarveyGAS_1	HSC5_1	M28PF1_2	MEW123_1	MGAS6180_1	MGAS8232_3	NCTC10876_1	NCTC12052_3	NCTC12064_2	NCTC13742_2	NCTC8195_4	NCTC8227_1	NCTC8320_2	NCTC8324_4	NGAS322_1	NGAS327_1	NGAS638_1	NGAS743_2	STAB09014_1	STAB10015_1	STAB1102_1
II-A	77	No hit
II-A	78	No hit
II-A	79	5448_3	A20_1	ALAB49_3	AP1_1	AP1_3	AP1_5	AP53_4	D471_2	FDAARGOS149_3	HKU488_1	JRS4_3	M1_476_1	M23ND_1	M23ND_3	M3-b_2	Manfredo_1	Manfredo_4	MGAS10270_2	MGAS10750_2	MGAS315_5	MGAS5005_1	MGAS8232_2	MGAS8232_5	NCTC12046_2	NCTC12048_1	NCTC12052_2	NCTC12057_2	NCTC12840_1	NCTC13742_2	NCTC13751_1	NCTC4001_2	NCTC5163_4	NCTC5164_4	NCTC8195_3	NCTC8198_1	NCTC8198_3	NCTC8198_5	NCTC8314_3	NCTC8320_1	NCTC8320_4	NCTC8322_3	NCTC8326_2	NCTC8328_2	NCTC8332_4	NCTC8370_2	NGAS743_3	SSI-1_2	STAB120304_1
II-A	80	5448_2	A20_2	AP1_2	GUR_3	GURSA1_3	HKU488_2	HSC5_2	M1_476_2	M1_SF370_3	M23ND_4	Manfredo_2	MGAS5005_2	MGAS8232_4	MTB313_2	MTB314_2	NCTC10876_2	NCTC4001_1	NCTC8195_2	NCTC8198_4	NCTC8224_2	NCTC8230_4	NCTC8320_3	NCTC8322_1	NCTC8370_1
II-A	81	5448_1	A20_3	D471_3	FDAARGOS149_1	GUR_5	GURSA1_5	HKU360_3	HKU488_3	HKUQMH11_2	JRS4_4	M1_476_3	M23ND_2	M3-b_1	Manfredo_3	MGAS10394_1	MGAS2096_2	MGAS315_6	MGAS5005_3	MGAS9429_3	NCTC10085_2	NCTC10879_4	NCTC12044_1	NCTC12059_2	NCTC12062_2	NCTC12840_3	NCTC13736_2	NCTC13738_3	NCTC5163_1	NCTC5164_1	NCTC8195_5	NCTC8224_3	NCTC8225_2	NCTC8231_1	NCTC8300_2	NCTC8324_1	NCTC8328_1	NCTC8332_1	NGAS596_1	NGAS638_2	NZ131_2	SSI-1_1	STAB902_1	TJ11-001_5	P9
II-A	82	5448_2	A20_2	ALAB49_2	AP1_2	AP1_4	AP53_3	ATCC19615_2	D471_3	GUR_3	GUR_4	GURSA1_3	GURSA1_4	HKU360_4	HKU488_2	HKU488_4	HKUQMH11_1	HSC5_1	JRS4_4	M1_476_2	M1_SF370_3	M28PF1_1	M3-b_1	M3-b_6	Manfredo_2	MEW427_2	MGAS10394_1	MGAS10394_7	MGAS10750_3	MGAS315_1	MGAS315_4	MGAS315_6	MGAS5005_2	MGAS6180_2	MGAS8232_1	MGAS8232_4	NCTC10876_3	NCTC10876_5	NCTC10879_1	NCTC10879_2	NCTC12044_1	NCTC12046_2	NCTC12050_2	NCTC12052_2	NCTC12052_4	NCTC12052_5	NCTC12057_2	NCTC12059_1	NCTC12062_2
II-A	83	No hit
II-A	84	ATCC19615_3	GUR_1	GURSA1_1	M23ND_1	M23ND_3	M3-b_2	MGAS315_5	NCTC10876_2	NCTC12047_1	NCTC12050_2	NCTC12057_2	NCTC12064_1	NCTC12069_2	NCTC12696_3	NCTC12840_1	NCTC13744_2	NCTC4001_2	NCTC5163_4	NCTC5164_4	NCTC8314_2	NCTC8322_3	NCTC8324_2	NCTC8328_2	NCTC8332_4	NGAS638_1	NGAS979_1	NZ131_3	SSI-1_2	STAB090229_3	STAB902_2	T12
II-A	85	5448_2	A20_2	ALAB49_3	AP1_1	AP1_2	AP53_4	ATCC19615_1	GUR_2	GURSA1_2	HKU360_2	HKU488_2	HSC5_1	JS12_1	M1_476_2	M1_SF370_3	M23ND_1	M28PF1_1	M3-b_3	M3-b_5	Manfredo_1	Manfredo_3	Manfredo_4	MGAS10270_1	MGAS10270_3	MGAS10750_1	MGAS1882_1	MGAS315_2	MGAS315_4	MGAS5005_2	MGAS6180_2	MGAS8232_2	MGAS8232_4	MGAS9429_1	NCTC10874_1	NCTC10876_3	NCTC10877_1	NCTC10879_2	NCTC12044_1	NCTC12050_1	NCTC12059_2	NCTC12066_1	NCTC12069_1	NCTC12069_2	NCTC12696_1	NCTC13736_3	NCTC13744_2	NCTC13751_1	NCTC5163_3
II-A	86	1E1_2	M3-b_5	MGAS315_2	NCTC10874_1	NCTC10876_1	NCTC12066_1	SSI-1_5	STAB901_1	STAB902_5
II-A	87	P9
II-A	88	5448_2	A20_2	AP1_2	D471_1	FDAARGOS149_2	GUR_3	GURSA1_3	HKU488_2	HSC5_2	JRS4_2	M1_476_2	M1_SF370_3	M3-b_4	MEW427_2	MGAS10394_5	MGAS10750_3	MGAS315_3	MGAS5005_2	MGAS8232_4	MTB313_2	MTB314_2	NCTC10876_2	NCTC10879_1	NCTC12052_4	NCTC12059_1	NCTC12062_1	NCTC13738_2	NCTC8198_4	NCTC8224_2	NCTC8230_4	NCTC8314_2	NCTC8320_3	NCTC8322_1	NCTC8326_1	NCTC8328_3	NCTC8370_1	NGAS322_2	NGAS743_1	SSI-1_4	STAB13021_1	STAB902_4
II-A	89	7F7_1	ALAB49_1	HSC5_1	JS12_1	M23ND_3	MGAS8232_3	NCTC12052_3	NCTC12064_2	NCTC13736_1	NCTC4001_2	NCTC8227_1	NCTC8230_3	NCTC8304_1	NCTC8320_2	NCTC8324_4	NGAS322_1	NGAS327_1	NGAS638_1	STAB1102_1
II-A	90	NCTC12840_2	NCTC5163_2	NCTC5164_2	NCTC8195_4	NCTC8225_4	NCTC8304_1	NCTC8332_2	NGAS743_2	NGAS979_1
II-A	91	7F7_1	ALAB49_1	HarveyGAS_1	HSC5_1	M28PF1_2	MEW123_1	MGAS6180_1	MGAS8232_3	NCTC10876_1	NCTC12052_3	NCTC12064_2	NCTC13742_2	NCTC8195_4	NCTC8227_1	NCTC8320_2	NCTC8324_4	NGAS322_1	NGAS327_1	NGAS638_1	NGAS743_2	STAB09014_1	STAB10015_1	STAB1102_1
II-A	92	AP53_1	ATCC19615_2	M3-b_6	MGAS315_1	MGAS8232_1	NCTC10879_3	NCTC12046_1	NCTC12696_2	NCTC5163_2	NCTC5164_2	NCTC8332_2	SSI-1_6	STAB902_6
II-A	93	JMUB1235_2	M1_SF370_1	MGAS2096_1	NCTC12050_1	NCTC12052_2	NCTC13736_5	NCTC13738_1	NCTC13742_1	NGAS743_3	TJ11-001_1
II-A	94	ALAB49_3	AP1_1	AP53_4	GUR_2	GURSA1_2	HSC5_3	M1_SF370_1	M28PF1_1	M3-b_3	Manfredo_1	MGAS10270_3	MGAS2096_1	MGAS315_4	MGAS6180_2	NCTC10876_3	NCTC10880_1	NCTC12052_2	NCTC12058_1	NCTC12064_1	NCTC12067_1	NCTC12069_2	NCTC13736_5	NCTC13738_1	NCTC13742_1	NCTC13745_2	NCTC13751_4	NCTC8198_5	NCTC8224_1	NCTC8230_2	NCTC8322_2	NGAS743_3	SSI-1_3	STAB090229_3	STAB10015_2	STAB120304_4	STAB14018_4	STAB902_3	TJ11-001_1
II-A	95	AP1_4	GUR_4	GURSA1_4	NCTC8195_1	NCTC8198_2	NCTC8225_1	NCTC8230_1
II-A	96	D471_3	JRS4_4	M3-b_1	MGAS10394_1	MGAS315_6	NCTC8300_2	NCTC8314_1	NCTC8324_1	NCTC8324_3	NCTC8328_1	SSI-1_1	STAB902_1
II-A	97	5448_1	A20_3	D471_3	FDAARGOS149_1	GUR_5	GURSA1_5	HKU360_3	HKU488_3	HKUQMH11_2	JRS4_4	M1_476_3	M23ND_2	M3-b_1	Manfredo_3	MGAS10394_1	MGAS2096_2	MGAS315_6	MGAS5005_3	MGAS9429_3	NCTC10085_2	NCTC10879_4	NCTC12044_1	NCTC12046_1	NCTC12059_2	NCTC12062_2	NCTC12840_3	NCTC13736_2	NCTC13738_3	NCTC5163_1	NCTC5164_1	NCTC8195_5	NCTC8224_3	NCTC8225_2	NCTC8231_1	NCTC8300_2	NCTC8324_1	NCTC8328_1	NCTC8332_1	NGAS596_1	NGAS638_2	NZ131_2	SSI-1_1	STAB902_1	TJ11-001_5	P9
II-A	98	No hit
II-A	99	AP1_4	AP53_1	ATCC19615_2	GUR_4	GURSA1_4	M3-b_6	MGAS315_1	MGAS8232_1	NCTC10879_3	NCTC12046_1	NCTC12696_2	NCTC5163_2	NCTC5164_2	NCTC8198_2	NCTC8332_2	SSI-1_6	STAB902_6	phi3396
II-A	100	ALAB49_2	AP53_3	D471_1	GUR_3	GURSA1_3	HKU360_4	HKU488_4	HKUQMH11_1	JRS4_2	M3-b_4	MEW427_2	MGAS10394_5	MGAS10750_3	MGAS315_3	MGAS8232_4	NCTC10876_3	NCTC10879_1	NCTC12052_4	NCTC12059_1	NCTC12062_1	NCTC12064_1	NCTC12067_1	NCTC12069_2	NCTC13738_2	NCTC13751_1	NCTC8195_2	NCTC8314_2	NCTC8320_3	NCTC8322_1	NCTC8322_2	NCTC8326_1	NCTC8328_3	NGAS322_2	SSI-1_4	STAB090229_3	STAB120304_1	STAB13021_1	STAB14018_1	STAB902_4
II-A	101	5448_3	A20_1	AP1_3	FDAARGOS149_3	HKU488_1	M1_476_1	M3-b_2	MEW427_1	MGAS10270_2	MGAS10750_2	MGAS315_5	MGAS5005_1	NCTC12048_1	NCTC12840_1	NCTC13751_2	NCTC5163_4	NCTC5164_4	NCTC8198_3	NCTC8314_1	NCTC8314_3	NCTC8322_3	NCTC8324_2	NCTC8326_2	NCTC8328_2	NCTC8332_4	NCTC8370_2	SSI-1_2	STAB090229_1	STAB120304_2	STAB14018_2	STAB902_2	T12
II-A	102	ALAB49_2	AP53_3	D471_1	HarveyGAS_1	HKUQMH11_1	JMUB1235_2	JRS4_2	M1_SF370_1	M23ND_1	M28PF1_2	Manfredo_4	MEW123_1	MGAS10270_1	MGAS10394_5	MGAS10750_1	MGAS11027_1	MGAS2096_1	MGAS6180_1	MGAS9429_1	NCTC10876_1	NCTC10879_1	NCTC10880_1	NCTC12046_1	NCTC12052_4	NCTC12057_2	NCTC12058_1	NCTC12059_1	NCTC12062_1	NCTC12067_1	NCTC13739_1	NCTC13742_2	NCTC13745_1	NCTC13751_1	NCTC8195_3	NCTC8227_2	NCTC8314_2	NCTC8320_1	NCTC8326_3	NCTC8328_3	NGAS322_3	NGAS743_3	NGAS979_1	STAB09014_1	STAB10015_1	STAB120304_1	STAB14018_1	TJ11-001_1
II-A	103	5448_2	5448_3	7F7_1	A20_1	A20_2	ALAB49_3	AP1_1	AP1_2	AP1_3	AP53_1	AP53_4	ATCC19615_1	ATCC19615_3	FDAARGOS149_3	GUR_3	GURSA1_3	HKU360_4	HKU488_1	HKU488_2	HKU488_4	HKUQMH11_1	HSC5_1	HSC5_2	M1_476_1	M1_476_2	M1_SF370_3	M23ND_1	M3-b_5	M3-b_6	Manfredo_1	Manfredo_4	MGAS10270_1	MGAS10270_3	MGAS10750_1	MGAS11027_1	MGAS1882_1	MGAS315_1	MGAS315_2	MGAS5005_1	MGAS5005_2	MGAS8232_2	MGAS8232_4	MGAS9429_1	MTB313_1	MTB313_2	MTB314_1	MTB314_2	NCTC10874_1
II-A	104	ALAB49_3	AP1_1	AP53_4	GUR_4	GURSA1_4	M28PF1_1	M3-b_3	Manfredo_1	MGAS10270_3	MGAS11027_1	MGAS315_4	MGAS6180_2	NCTC10876_3	NCTC12048_1	NCTC12064_1	NCTC12069_2	NCTC13736_5	NCTC13738_1	NCTC13742_1	NCTC13745_1	NCTC13745_2	NCTC13751_4	NCTC8198_5	NCTC8322_2	NGAS743_3	SSI-1_3	STAB090229_3	STAB10015_2	STAB120304_4	STAB14018_4	STAB902_3
II-A	105	7F7_1	ALAB49_1	ALAB49_3	AP1_5	AP53_2	AP53_4	ATCC19615_1	ATCC19615_3	D471_2	D471_3	GUR_1	GUR_3	GURSA1_1	GURSA1_3	HKU360_4	HKU488_4	HKUQMH11_1	HSC5_1	HSC5_3	JRS4_4	JS12_1	M28PF1_1	M3-b_1	M3-b_3	M3-b_6	Manfredo_1	MGAS10270_3	MGAS10394_2	MGAS1882_1	MGAS315_2	MGAS315_4	MGAS315_6	MGAS6180_2	MGAS8232_3	MGAS8232_5	NCTC10874_1	NCTC10877_1	NCTC10879_2	NCTC12044_1	NCTC12045_1	NCTC12047_1	NCTC12052_3	NCTC12064_1	NCTC12064_2	NCTC12066_1	NCTC12069_1	NCTC12069_2	NCTC12696_1
II-A	106	ALAB49_3	AP1_1	AP53_4	GUR_3	GURSA1_3	HKU360_4	HKU488_4	HKUQMH11_1	Manfredo_1	NCTC10874_1	NCTC12066_1	NCTC12069_2	NCTC13736_2	NCTC8198_5	NCTC8224_1
II-A	107	AP1_4	AP53_1	ATCC19615_2	GUR_4	GURSA1_4	M3-b_6	MGAS315_1	MGAS8232_1	NCTC10876_5	NCTC10879_3	NCTC12046_1	NCTC12052_5	NCTC12696_2	NCTC5163_2	NCTC5164_2	NCTC8198_2	NCTC8332_2	SSI-1_6	STAB902_6
II-A	108	5448_2	A20_2	HKU488_2	HSC5_2	HSC5_3	M1_476_2	MGAS5005_2	MTB313_3	MTB314_3	NCTC10876_2	NCTC12046_1	NCTC12059_2	NCTC13738_2	NCTC13744_1	NCTC8227_2	NCTC8230_4	NCTC8324_3	NCTC8370_1
II-A	109	STAB13021_1
II-A	110	5448_2	A20_2	ALAB49_2	AP1_2	AP1_5	AP53_3	D471_1	FDAARGOS149_2	HKU360_1	HKU360_4	HKU488_2	HKU488_4	HKUQMH11_1	HKUQMH11_3	HSC5_2	HSC5_3	JRS4_2	M1_476_2	M1_SF370_2	M1_SF370_3	M23ND_1	M3-b_4	Manfredo_4	MEW427_2	MGAS10394_5	MGAS10750_3	MGAS315_3	MGAS5005_2	MGAS8232_2	MGAS9429_2	MTB313_2	MTB314_2	NCTC10085_1	NCTC10876_2	NCTC10879_1	NCTC12052_4	NCTC12059_1	NCTC12062_1	NCTC12067_1	NCTC13751_1	NCTC8195_2	NCTC8195_3	NCTC8198_1	NCTC8198_4	NCTC8230_4	NCTC8300_1	NCTC8320_1	NCTC8320_3
II-A	111	ALAB49_2	ALAB49_3	AP1_1	AP53_3	AP53_4	ATCC19615_3	D471_3	GUR_1	GURSA1_1	HKU360_1	HKUQMH11_3	JRS4_4	M1_SF370_2	M1_SF370_3	M23ND_1	M23ND_3	Manfredo_1	Manfredo_3	Manfredo_4	MEW427_2	MGAS10270_1	MGAS10270_3	MGAS10750_1	MGAS10750_3	MGAS8232_2	MGAS8232_3	MGAS8232_5	MGAS9429_1	MGAS9429_2	NCTC10085_1	NCTC10876_5	NCTC10879_1	NCTC12046_2	NCTC12047_1	NCTC12050_2	NCTC12052_5	NCTC12062_2	NCTC12069_2	NCTC12696_3	NCTC12840_2	NCTC4001_2	NCTC5163_2	NCTC5164_2	NCTC8195_2	NCTC8195_3	NCTC8195_4	NCTC8195_5	NCTC8198_5
II-A	112	AP1_4	GUR_4	GURSA1_4	NCTC10876_5	NCTC12052_5	NCTC8198_2
II-A	113	AP1_1	AP53_4	GUR_2	GURSA1_2	M3-b_2	Manfredo_1	MGAS315_5	MGAS8232_5	NCTC12046_2	NCTC12048_1	NCTC12840_1	NCTC5163_4	NCTC5164_4	NCTC8198_5	NCTC8224_1	NCTC8227_3	NCTC8320_4	NCTC8322_3	NCTC8324_2	NCTC8328_2	NCTC8332_4	SSI-1_2	STAB902_2
II-A	114	AP1_4	GUR_4	GURSA1_4	NCTC8198_2
II-A	115	ALAB49_3	AP1_1	AP53_4	D471_2	GUR_2	GURSA1_2	HSC5_3	JRS4_3	M1_SF370_1	M28PF1_1	M3-b_3	Manfredo_1	MGAS10270_3	MGAS10394_6	MGAS2096_1	MGAS315_4	MGAS6180_2	MGAS8232_5	NCTC10876_3	NCTC10880_1	NCTC12052_2	NCTC12058_1	NCTC12064_1	NCTC12067_1	NCTC12069_2	NCTC13736_5	NCTC13738_1	NCTC13742_1	NCTC13744_1	NCTC13745_2	NCTC13751_4	NCTC8198_5	NCTC8224_1	NCTC8227_2	NCTC8230_2	NCTC8320_4	NCTC8322_2	NGAS743_3	SSI-1_3	STAB090229_3	STAB10015_2	STAB120304_4	STAB14018_4	STAB902_3	TJ11-001_1
II-A	116	Manfredo_4	NCTC8195_4	NCTC8225_4	NGAS743_2	NGAS743_3
II-A	117	HSC5_3	JMUB1235_2	NCTC10876_3	NCTC12052_2	NCTC12064_1	NCTC12069_2	NCTC13736_5	NCTC8195_3	NCTC8322_2	NCTC8324_2	STAB090229_3
II-A	118	D471_3	GUR_5	GURSA1_5	JRS4_4	M23ND_2	Manfredo_3	NCTC10879_4	NCTC10880_1	NCTC12046_1	NCTC12058_1	NCTC12059_2	NCTC12062_2	NCTC12840_3	NCTC13736_1	NCTC13736_2	NCTC13744_1	NCTC5163_1	NCTC5164_1	NCTC8224_3	NCTC8227_2	NCTC8230_2	NCTC8231_1	NCTC8314_1	NCTC8324_1	NCTC8324_3	NCTC8328_1	NCTC8332_1	NGAS596_1	NZ131_2
II-A	119	MGAS10394_1	MGAS10394_2
II-A	120	ALAB49_2	AP1_2	AP53_3	GUR_3	GURSA1_3	HSC5_2	M1_SF370_3	M23ND_4	MEW427_2	MGAS10750_3	NCTC10879_1	NCTC12050_2	NCTC13738_2	NCTC13739_1	NCTC4001_1	NCTC8195_2	NCTC8198_4	NCTC8230_4	NCTC8326_1	NGAS322_2	NGAS743_1
II-A	121	AP1_4	ATCC19615_2	ATCC19615_3	D471_3	GUR_1	GUR_4	GURSA1_1	GURSA1_4	HSC5_3	JRS4_4	JS12_1	M23ND_3	M3-b_1	MGAS10394_1	MGAS10394_7	MGAS11027_1	MGAS315_6	MGAS8232_1	MGAS8232_3	NCTC10879_2	NCTC12046_1	NCTC12047_1	NCTC12050_1	NCTC12696_2	NCTC12696_3	NCTC4001_2	NCTC8198_2	NCTC8320_2	NCTC8324_1	NCTC8328_1	NZ131_3	SSI-1_1	STAB13021_1	TJ11-001_1
II-A	122	M23ND_3	MGAS8232_3	NCTC4001_2	NCTC8195_1	NCTC8225_1	NCTC8230_1	NCTC8320_2	NGAS327_1	NGAS638_1	NGAS979_1
II-A	123	AP53_2	D471_1	FDAARGOS149_2	JRS4_2	MGAS10394_2	MGAS10394_5	MGAS315_3	NCTC10880_1	NCTC12046_1	NCTC12058_1	NCTC12062_1	NCTC12069_1	NCTC13744_1	NCTC8227_2	NCTC8314_2	NCTC8324_3	NGAS322_2	NGAS327_1	NGAS638_1	NGAS979_1	SSI-1_4	STAB902_4
II-A	124	NCTC10876_5	NCTC12052_5
II-A	125	No hit
II-A	126	5448_2	A20_2	ALAB49_1	AP1_2	AP53_2	D471_1	FDAARGOS149_2	GUR_3	GURSA1_3	HKU488_2	HSC5_1	HSC5_2	JRS4_2	M1_476_2	M1_SF370_1	M1_SF370_3	M23ND_2	M3-b_4	MGAS10394_1	MGAS10394_2	MGAS10394_5	MGAS315_3	MGAS5005_2	MGAS8232_4	NCTC10876_2	NCTC10876_5	NCTC12046_1	NCTC12050_2	NCTC12052_5	NCTC12057_2	NCTC12058_1	NCTC12062_1	NCTC12062_2	NCTC12064_1	NCTC13738_2	NCTC13739_1	NCTC13744_1	NCTC13745_1	NCTC13751_3	NCTC4001_1	NCTC8195_2	NCTC8198_4	NCTC8224_1	NCTC8224_2	NCTC8227_1	NCTC8227_2	NCTC8230_2	NCTC8230_4
II-A	127	AP1_5	AP53_2	ATCC19615_1	MGAS10394_2	MGAS1882_1	NCTC10877_1	NCTC12052_3	NCTC12069_1	NCTC12696_1	NCTC13736_1	NCTC13736_5	NCTC13742_1	NCTC13742_2	NCTC13745_1	NCTC13751_3	NCTC5163_3	NCTC5164_3	NCTC8198_1	NCTC8322_2	NCTC8332_3	STAB090229_2	STAB120304_3	STAB14018_3
II-A	128	5448_3	A20_1	AP1_3	FDAARGOS149_3	HKU488_1	M1_476_1	M3-b_2	MEW427_1	MGAS10270_2	MGAS10750_2	MGAS315_5	MGAS5005_1	NCTC12048_1	NCTC12840_1	NCTC13751_2	NCTC5163_4	NCTC5164_4	NCTC8198_3	NCTC8314_1	NCTC8314_3	NCTC8322_3	NCTC8324_2	NCTC8326_2	NCTC8328_2	NCTC8332_4	NCTC8370_2	SSI-1_2	STAB090229_1	STAB120304_2	STAB14018_2	STAB902_2	T12
II-A	129	5448_3	A20_1	AP1_3	FDAARGOS149_3	HKU488_1	M1_476_1	M3-b_2	MGAS10270_2	MGAS10750_2	MGAS315_5	MGAS5005_1	NCTC12840_1	NCTC13751_2	NCTC5163_4	NCTC5164_4	NCTC8198_3	NCTC8314_3	NCTC8322_3	NCTC8324_2	NCTC8326_2	NCTC8328_2	NCTC8332_4	NCTC8370_2	SSI-1_2	STAB090229_1	STAB120304_2	STAB14018_2	STAB902_2	T12
II-A	130	1E1_2	5448_3	A20_1	ALAB49_3	AP1_1	AP1_3	AP53_2	AP53_4	ATCC19615_1	D471_2	FDAARGOS149_3	GUR_2	GURSA1_2	HarveyGAS_1	HKU488_1	JRS4_3	JS12_1	M1_476_1	M23ND_3	M28PF1_2	M3-b_2	Manfredo_1	MEW123_1	MEW427_1	MGAS10270_2	MGAS10750_2	MGAS1882_1	MGAS315_5	MGAS5005_1	MGAS6180_1	MGAS8232_5	NCTC10876_1	NCTC10877_1	NCTC12046_2	NCTC12048_1	NCTC12057_2	NCTC12069_1	NCTC12696_1	NCTC12840_1	NCTC12840_2	NCTC13742_2	NCTC13751_2	NCTC4001_2	NCTC5163_2	NCTC5163_3	NCTC5163_4	NCTC5164_2	NCTC5164_3
II-A	131	5448_3	A20_1	AP1_3	FDAARGOS149_3	HKU488_1	M1_476_1	M3-b_2	MEW427_1	MGAS10270_2	MGAS10750_2	MGAS315_5	MGAS5005_1	NCTC12048_1	NCTC12840_1	NCTC13751_2	NCTC5163_4	NCTC5164_4	NCTC8198_3	NCTC8314_1	NCTC8314_3	NCTC8322_3	NCTC8326_2	NCTC8328_2	NCTC8332_4	NCTC8370_2	SSI-1_2	STAB090229_1	STAB120304_2	STAB14018_2	STAB902_2	T12
II-A	132	M23ND_1	M23ND_3	Manfredo_4	MGAS10270_1	MGAS10270_3	MGAS10750_1	MGAS8232_2	MGAS8232_4	MGAS9429_1	NCTC13751_1	NCTC4001_2	NCTC8195_3	NCTC8224_2	NCTC8320_1	NCTC8326_3	NGAS743_3	STAB120304_1	STAB14018_1
II-A	133	5448_2	7F7_1	A20_2	ALAB49_2	AP1_2	AP1_4	AP53_1	AP53_3	ATCC19615_1	ATCC19615_2	D471_3	GUR_4	GURSA1_4	HKU360_2	HKU488_2	HSC5_1	HSC5_2	HSC5_3	JRS4_4	M1_476_2	M1_SF370_1	M1_SF370_3	M23ND_1	M23ND_2	M23ND_3	M3-b_1	M3-b_5	M3-b_6	Manfredo_4	MEW427_2	MGAS10270_1	MGAS10270_3	MGAS10394_1	MGAS10394_7	MGAS10750_1	MGAS10750_3	MGAS1882_1	MGAS315_1	MGAS315_2	MGAS315_6	MGAS5005_2	MGAS8232_1	MGAS8232_2	MGAS8232_4	MGAS9429_1	MTB313_2	MTB314_2	NCTC10874_1
II-A	134	ALAB49_2	AP53_3	D471_1	FDAARGOS149_2	JRS4_2	M3-b_4	MEW427_2	MGAS10394_5	MGAS10750_3	MGAS315_3	NCTC10876_5	NCTC10879_1	NCTC12050_2	NCTC12052_4	NCTC12052_5	NCTC12059_1	NCTC12062_1	NCTC12062_2	NCTC12064_1	NCTC13738_2	NCTC8195_2	NCTC8231_1	NCTC8314_2	NCTC8326_1	NCTC8328_3	NGAS322_2	NGAS596_1	NGAS743_1	SSI-1_4	STAB13021_1	STAB902_4
II-A	135	5448_2	A20_2	AP1_2	D471_1	FDAARGOS149_2	GUR_3	GURSA1_3	HKU488_2	HSC5_2	JRS4_2	M1_476_2	M1_SF370_3	M3-b_4	Manfredo_2	MEW427_2	MGAS10394_5	MGAS10750_3	MGAS315_3	MGAS5005_2	MGAS8232_4	NCTC10876_2	NCTC10879_1	NCTC12050_2	NCTC12052_4	NCTC12059_1	NCTC12062_1	NCTC13738_2	NCTC13739_1	NCTC8195_2	NCTC8198_4	NCTC8224_2	NCTC8230_4	NCTC8314_2	NCTC8320_3	NCTC8322_1	NCTC8326_1	NCTC8328_3	NCTC8370_1	NGAS322_2	NGAS743_1	SSI-1_4	STAB13021_1	STAB902_4
II-A	136	1E1_2	HarveyGAS_1	M28PF1_1	M28PF1_2	MEW123_1	MGAS6180_1	MGAS6180_2	NCTC13736_1	NCTC13736_3	NCTC13736_5	NCTC13738_1	NCTC13742_1	NCTC13742_2	NCTC13745_2	NCTC13751_4	STAB09014_1	STAB090229_3	STAB10015_1	STAB10015_2	STAB120304_4	STAB14018_4	STAB901_1
II-A	137	5448_2	A20_2	AP1_2	D471_1	FDAARGOS149_2	GUR_3	GURSA1_3	HKU488_2	HSC5_2	JRS4_2	M1_476_2	M1_SF370_3	M23ND_4	M3-b_4	Manfredo_2	MEW427_2	MGAS10394_5	MGAS10750_3	MGAS315_3	MGAS5005_2	MGAS8232_4	NCTC10876_2	NCTC10879_1	NCTC12050_2	NCTC12052_4	NCTC12059_1	NCTC12062_1	NCTC13738_2	NCTC13739_1	NCTC4001_1	NCTC8195_2	NCTC8198_4	NCTC8224_2	NCTC8230_4	NCTC8314_2	NCTC8320_3	NCTC8322_1	NCTC8326_1	NCTC8328_3	NCTC8370_1	NGAS322_2	NGAS743_1	SSI-1_4	STAB13021_1	STAB902_4
II-A	138	ALAB49_3	AP1_1	AP53_4	ATCC19615_1	D471_2	GUR_2	GURSA1_2	HSC5_3	JMUB1235_2	JRS4_3	M1_SF370_1	M23ND_3	M28PF1_1	M3-b_3	Manfredo_1	MGAS10394_6	MGAS1882_1	MGAS2096_1	MGAS315_4	MGAS6180_2	MGAS8232_2	MGAS8232_5	NCTC10877_1	NCTC12052_2	NCTC12057_2	NCTC12064_1	NCTC12069_1	NCTC12069_2	NCTC12696_1	NCTC13736_5	NCTC13738_1	NCTC13742_1	NCTC13742_2	NCTC13743_2	NCTC13745_1	NCTC4001_2	NCTC5163_3	NCTC5164_3	NCTC8198_5	NCTC8320_1	NCTC8320_4	NCTC8332_3	NGAS322_1	SSI-1_3	STAB090229_3	STAB10015_2	STAB902_3
II-A	139	D471_2	JRS4_3	JS12_1	M28PF1_1	M3-b_3	MGAS10270_3	MGAS315_4	MGAS6180_2	MGAS8232_5	NCTC10876_3	NCTC12048_1	NCTC12064_1	NCTC12069_2	NCTC13736_5	NCTC13738_1	NCTC13742_1	NCTC13745_2	NCTC13751_4	NCTC8320_4	NCTC8322_2	NGAS743_3	SSI-1_3	STAB090229_3	STAB10015_2	STAB120304_4	STAB14018_4	STAB902_3
Number of Spacer group is corresponds to the number as described in Supplementary Table 2. "No hit" means there were no prophages or other genome that had homology with the spacer sequences.
[truncated: 71 more columns]

## Sheet: Supplementary Table 5
Table S5. Correlation between spacers and prohpage groups. Spacers derived from each CRISPR are indicated in the column and prophages are indicated in the row. Spacers that exibited similarity with prophage groups are indicated as black boxes.
Type I-C CRISPR																	Type II-A CRISPR
	Prophage groups																	Prophage groups
Spacer group No.	1	2	3	4	5	6	7	8	9	10	11	12	13	14	Others		Spacer group No.	1	2	3	4	5	6	7	8	9	10	11	12	13	14	Others
1						1	1	1			1	1					1						1	1			1	1	1
2											1						2						1	1	1			1	1
3																	3						1		1	1	1	1	1		1
4								1	1		1	1					4								1
5					1	1				1							5										1
6					1	1		1	1		1	1			1		6						1		1	1	1	1	1	1	1	1
7						1								1	1		7							1
8					1	1		1	1		1	1		1			8						1		1	1	1	1	1	1	1	1
9							1	1	1		1	1		1			9						1	1	1	1	1	1	1
10					1		1		1			1		1			10						1				1	1
11					1	1					1						11									1
12							1			1		1					12					1			1	1	1	1	1
13					1	1	1			1		1					13								1	1
14												1					14							1		1	1	1	1
15												1					15												1
16												1			1		16							1
17					1			1	1		1	1					17								1
18					1	1				1	1	1					18						1		1	1	1	1	1	1		1
19												1			1		19
20												1					20						1	1	1	1	1	1	1
21						1		1			1	1					21									1		1	1			1
22						1	1					1					22							1
23																	23						1	1	1		1	1	1
24						1	1			1	1	1					24							1								1
25																	25								1
26						1								1			26						1		1		1	1
27								1			1	1			1		27					1					1
28												1			1		28						1		1	1	1	1	1		1
29						1					1	1			1		29								1
30								1									30								1
31						1					1						31					1				1	1	1	1			1
32																	32					1			1	1	1	1
33					1	1		1	1	1	1	1		1	1		33					1			1
34								1			1	1					34															1
35								1				1					35				1
36												1			1		36
37								1									37						1				1	1
38								1			1						38					1	1		1	1	1	1	1		1
39						1								1			39							1					1
40					1			1	1			1		1	1		40					1	1		1	1	1	1	1
41															1		41					1	1	1			1
42																	42					1	1		1	1	1	1	1		1
43						1					1	1					43					1			1			1	1
44											1						44
45							1										45
46					1	1	1				1	1					46
47											1						47					1			1	1						1
48					1	1		1		1	1	1		1			48												1
49						1	1			1	1						49					1	1		1	1	1	1	1		1	1
50							1					1			1		50					1	1
51																	51											1	1			1
52							1								1		52					1			1			1	1
53					1	1	1		1	1	1	1			1		53								1
54						1	1	1			1	1					54					1	1	1			1	1	1
55					1	1	1		1			1					55							1		1	1	1	1
56					1			1			1	1					56								1
57							1										57						1				1	1
58					1	1		1	1	1	1	1		1	1		58								1						1
59					1	1		1	1	1	1	1		1			59					1	1	1	1		1	1	1
60																	60
61																	61														1
62					1	1	1				1	1					62					1	1		1	1	1	1	1		1	1
63											1						63					1			1			1	1
64																	64															1
65					1	1					1	1					65								1
66								1	1			1					66					1	1			1	1	1	1			1
67					1		1	1		1	1	1					67								1			1
68															1		68								1
69						1	1			1	1						69															1
70						1		1	1	1	1	1		1	1		70								1
71										1		1					71											1	1			1
72						1		1	1	1	1	1	1				72						1		1	1	1	1	1		1
73					1	1					1	1					73						1	1			1	1	1
74											1						74
75																	75						1		1	1	1	1	1		1	1
76								1									76						1				1	1
77					1	1	1	1		1	1	1					77
78																	78
79								1			1	1			1		79						1	1				1	1
80						1	1	1			1	1			1		80								1
81												1					81									1
82											1	1					82					1	1		1	1	1	1	1	1	1	1
83								1									83
84					1			1		1	1	1		1	1		84					1	1	1	1		1	1	1
85								1									85						1		1	1	1	1	1
86																	86											1
87																	87									1
88								1									88								1
89						1		1			1	1					89					1	1				1	1
90					1	1		1	1	1	1	1					90					1	1
																	91						1				1	1
																	92						1								1
																	93											1	1			1
																	94												1
																	95													1	1
																	96					1		1		1
																	97									1					1
																	98
																	99						1								1
																	100					1			1			1	1
																	101							1
																	102					1			1		1	1	1		1	1
																	103					1	1	1	1	1	1	1	1	1	1	1
																	104							1					1		1	1
																	105					1	1		1	1	1	1	1		1
																	106					1			1	1		1	1
																	107						1								1	1
																	108					1			1	1			1		1	1
																	109								1
																	110					1			1			1	1
																	111					1	1		1	1	1	1	1
																	112														1	1
																	113						1	1					1
																	114														1
																	115												1
																	116						1					1	1
																	117							1				1	1			1
																	118					1		1		1			1		1
																	119									1		1
																	120								1
																	121						1		1	1	1	1	1		1
																	122					1					1	1		1
																	123					1			1		1	1	1		1
																	124															1
																	125
																	126					1			1	1	1	1	1		1	1
																	127					1						1	1			1
																	128							1
																	129							1
																	130					1	1	1			1	1	1
																	131							1
																	132								1			1	1
																	133					1	1		1	1	1	1	1		1	1
																	134								1	1			1			1
																	135								1
																	136					1					1	1	1
																	137								1
																	138											1	1			1
																	139							1			1		1

## Sheet: Supplementary Table 6
Table S6. Result of the possession of cas genes and CRISPR arrays in each strain.
Strain	emm subtype	cas genes of type I-C CRISPR	spacer sequences of type I-C CRISPR														cas genes of type II-A CRISPR	spacer sequences of type II-A CRISPR
NCTC12068	90.5	+	59	60	61	62	63	64	65								+	80	81	11	82	83
NCTC8324	8	+	83	84	85	70											-
NCTC10876	58	+	41	42													-
NCTC13738	73	-															-
NCTC13737	88.6	+	68	69	33	70											+	28	84	85	86	87	88	89
NCTC10880	50	-															+	53	54	55	56	20
NCTC12048	68	+															+	62	63	64	65	66	67	68	69	70	71
NCTC13742	77	-															-	72	73	74
NCTC12057	77	-															-	72	73	74
NCTC13739	168	-															-
NGAS322	114.0	-															+	128	129	130	131	104	132
NZ131	49.1	+	86	87	88	89	90										+	137	138	139	83
NCTC10877	59	-															+	42	41	43
MGAS1882	59.0	-															+	43	41	42
MGAS15252	59.0	-															+	41	42
STAB120304	75	+	71	72	73												-
NCTC13751	75	+	71	72	73												-
STAB14018	75	+	71	72	73												-
STAB090229	75	+	71	72	73												-
MGAS10270	2.0	+	33	34	35												+	37	38
NCTC8322	untypable	+	33	34	81	82	35										+	117	118	119	38	66	120	66	120	120	66	121	122
NCTC10879	44	+															+
1E1	44.0	+	5	6	7												+	4	5	6	7	8	9	10	11	12	13
STAB901	44.0	+	5	6	7												+	4	5	12	13
NCTC12059	79	+	48	49	50	51	52	53									+	61	59	79
MEW123	28.0	+	22	21													+	36	27	35
MGAS6180	28.0	+															+	35	27	28	29
STAB09014	28.0	+															+	35	27	28	29
HarveyGAS	28	+	21	22													+	27	28	29
M28PF1	28.0	+	22	21													+	29	28	27	35
STAB10015	28.0	+	21	22													+	35	27	28	29
NCTC8300	12	+	26	39	25	38	77	24	23								+	28	30	105
MGAS9429	12.0	+	23	24	38	25	40	39	26								+	30	28
NCTC10085	12	+	23	24	38												+	30	28
MGAS2096	12.0	+	23	24	38	25	39	26									+	30	28
HKUQMH11	12.0	+	27	28	29	26	24	23									+	28	30
TJ11-001	12	+	23	24	25	26											+	30	28
HKU360	12.0	+	23	24	25	26											+	30	28
NGAS743	87.0	-															-
NCTC12058	78.3	+	9	8													+	26	40	25	39	75	76	77	78
NCTC12067	89	+	8	9	10	11	12	36	14	37	15	16	17	18			+	22	23	24	40	26
MGAS11027	89.0	+	8	9	10	11	12	13	36	14	37	15	16	17	18		+	22	23	24	39	25	40	26
H293	89.0	+	8	9	10	11	12	13	14	15	16	17	18	19	20		+	22	23	24	25	26
MGAS23530	89.0	+	16	19	20												+	22	23	24	25	26
NCTC13745	89	+	12	13	36	14	15	16	17	18	19	20					+	22	23	25	26
MGAS27061	89.0	+	8	9	10	12	13	18	19	20							+	22	23	25	26
JMUB1235	89	+	16	17	18	19	20										+	22	23	25	26
NCTC8230	51	-															-
NCTC8195	30	-															-
NCTC8225	31	-															-
NCTC12044	64	-															+	57	58	59	60	60	61
MGAS315	3.1	-															+
STAB902	3.2	-															+
SSI1	3.1	-															+
M3-b	3.1	-															+
NCTC12069	43.4	-															-
NCTC8224	33	-															-
Alab49	53.0	-															-
AP53	53.0	-															-
NGAS638	101.0	-															+	133	134	135	136
NCTC12066	91	-															+
HSC5	14.3	-															-
JS12	179	-															+
GUR	111.2	-															+
GURSA1	111.2	-															+
NCTC10874	56	-															+	47	48	49	50	51	52
NCTC12052	72	-															+
ATCC19615	80.1	-															+
NCTC12696	80.1	-															+
NCTC12064	83.1	-															+	21	19	18	17	14
STAB1102	83.1	-															+	14	15	16	17	18	19	20	21
7F7	83.1	-															+	14	15	16	17	18	19	20	21
NGAS327	83.1	-															+	21	20	19	18	17	16	15	14
NCTC13744	205.2	-															+	101	73	102	103	104
NCTC12045	65	-															-
NS53	71.0	-															-
NCTC12047	67	-															-
NGAS979	74	-															-
NCTC12050	70	-															-
MEW427	4.0	+	21	22	30	31	32										+
MGAS10750	4.0	+	21	22	30	31	32										+
NCTC8326	4	+	32	31	30	22	21										+
NCTC13736	22	-															-
NCTC8332	12	+	67	60	66												-
NCTC5164	12	+	67	60	66												-
NCTC5163	12	+	67	60	66												-
NCTC12840	12	+	66	60	67												-
NCTC8304	17	-															-	90	106	72	73	74
NCTC8320	205	-															-
MGAS8232	18.19	-															-
NCTC8227	36	-															-
MGAS10394	6.4	-															-
JRS4	6.52	-															-
D471	6.52	-															-
Manfredo	5.0	-															-
NCTC4001	23	-															-
M23ND	23.0	-															-
NCTC8328	27	-															+	123	124	109	125	126
NCTC12046	66	+	43	44	45	46	47										-
STAB13021	66.0	+	45	46	47												-
NGAS596	82.0	+	55	56	57	74	58										-
NCTC12062	82	+	54	55	56	57	53	58	8								-
NCTC8231	44	+	57	74	75	53	76										+
NCTC8316	9	+	58	80	7												+	113	114	115	19	116
HKU488	1.0	+	4	3	2	1											+	3	2	1
5448	1.0	+	1	2	3	4											+	1	2	3
A20	1.0	+	4	3	2	1											+	3	2	1
FDAARGOS149	1.0	+	1	2	3	4											+	1	2	3
M1476	1.0	+	4	3	2	1											+	3	2	1
MTB314	1.0	+	4	3	2	1											+	3	2	1
MTB313	1.0	+	4	3	2	1											+	44	45	46
MGAS5005	1.0	+	4	3	2	1											+	3	2	1
NCTC8370	1	+	1	2	3	4											+	33	2	3	32	31	127
NCTC8198	1	+	4	3	2	1											+
AP1	1.0	+	1	2	3	4											+
M1SF370	1.6	+	3	2	1												+	31	32	2	33	1	34
NCTC13743	94	+															+	29	60	90	91	92	93	94	95	96	97	98	99	100
NCTC8314	13L.0	+	6	78	79	3	4										+	107	108	109	110	111	112
In cas genes column, "+" and "-" means possession and deletion of each cas genes, respectively. Numbers indicated in the column of spacer sequences are corresponds to spacer sequence group as described in Supplementary table 2.

## Sheet: Supplementary Table 7
Table S7. Strains used in this study
Strain	M type	clinical symptom	Accession No.	Isolation year	Isolated country
1E1	44	-	CP007241	-	France
5448	1	STSS	CP008776	1994	Canada
7F7	83.1	-	CP007240	-	France
A20	1	STSS	CP003901	-	Taiwan
Alab49	53	Impetigo	CP003068	1986	USA
AP1	1	Bacteremia	CP007537	-	Czech Republic
AP53	53	STSS	CP013672	-	USA
ATCC19615	80.1	pharyngitis	CP008926	-	-
D471	6.52	Rheumatic fever-associated	CP011415	1971	USA
FDAARGOS149	1	Epidural abscess	CP014027	2014	USA
GUR	111.2	Scarlet fever	CP022354	1938	Russia
GURSA1	111.2	Scarlet fever	CP022206	2011	Russia
H293	89	STSS	HG316453	-	UK
HarveyGAS	28	-	CP023769	-	USA
HKU360	12	Scarlet fever	CP009612	2011	Hong Kong
HKU488	1	Scarlet fever	CP012045	2012	Hong Kong
HKUQMH11	12	Scarlet fever	NZ_AFRY01000001	-	Hong Kong
HSC5	14.3	STSS	CP006366	-	USA
JMUB1235	89	-	AP017629	-	-
JRS4	6.52	Rheumatic fever-associated	AP012335	1971	not collected (laboratory strain)
JS12	179	Meningitis	CP021640	-	Israel
M1-476	1	STSS	AP012491	-	Japan
M1-SF370	1.6	Rheumatic fever	AE004092	-	USA
M23ND	23	STSS	CP008695	2012	Japan
M28PF1	28	Puerperal fever	CP011535	2009	France
M3-b	3.1	STSS	AP014596	-	Japan
Manfredo	5	Rheumatic fever	AM295007	1950's	USA
MEW123	28	Pharyngitis	CP014139	2012	USA
MEW427	4	Pharyngitis	CP014138	2015	USA
MGAS10270	2	Pharyngitis	CP000260	-	USA
MGAS10394	6.4	Pharyngitis	CP000003	-	USA
MGAS10750	4	Pharyngitis	CP000262	-	USA
MGAS11027	89	Pharyngitis	CP013838	2002	USA
MGAS15252	59	STSS	CP003116	-	USA
MGAS1882	59	Acute glomerulonephritis	CP003121	1974	USA
MGAS2096	12	Glomerulonephritis	CP000261	-	USA
MGAS23530	89	Pharyngitis	CP013839	1997	Italy
MGAS27061	89	invasive infection	CP013840	2008	USA
MGAS315	3.1	STSS	AE014074	-	USA
MGAS5005	1	STSS	CP000017	1996	Canada
MGAS6180	28	STSS	CP000056	1998	USA
MGAS8232	18.19	Rheumatic fever	AE009949	-	USA
MGAS9429	12	Pharyngitis	CP000259	-	USA
MTB313	1	Acute meningitis	AP014572	2011	Japan
MTB314	1	Acute meningitis	AP014585	2011	Japan
NCTC10085	12	-	LS483401	-	-
NCTC10874	56	-	LS483379	-	-
NCTC10876	58	-	LS483360	-	-
NCTC10877	59	-	LS483421	-	-
NCTC10879	44	-	LS483389	-	-
NCTC10880	50	Pharyngitis	LS483394	-	Netherlands
NCTC12044	64	-	LS483430	-	-
NCTC12045	65	-	LS483326	-	-
NCTC12046	66	-	LS483336	-	USA
NCTC12047	67	-	LS483337	-	-
NCTC12048	68	-	LS483333	-	-
NCTC12050	70	-	LS483334	-	-
NCTC12052	72	-	LS483352	-	-
NCTC12057	77	-	LS483331	-	UK
NCTC12058	78.3	-	LS483329	-	UK
NCTC12059	79	-	LS483315	-	-
NCTC12062	82	-	LS483340	-	UK
NCTC12064	83.1	-	LS483338	-	UK
NCTC12066	91	-	LS483322	-	UK
NCTC12067	89	-	LS483355	-	-
NCTC12068	90.5	-	LS483359	-	-
NCTC12069	43.4	-	LS483327	-	UK
NCTC12696	80.1	Pharyngitis	LS483332	-	-
NCTC12840	12	-	LS483344	-	-
NCTC13736	22	-	LS483414	-	UK
NCTC13737	88.6	-	LS483425	-	UK
NCTC13738	73	-	LS483382	-	-
NCTC13739	168	-	LS483420	-	-
NCTC13742	77	-	LS483386	-	-
NCTC13743	94	-	LS483384	-	-
NCTC13744	205.2	-	LS483407	-	UK
NCTC13745	89	-	LS483432	-	-
NCTC13751	75	-	LS483437	-	-
NCTC4001	23	-	LS483353	-	-
NCTC5163	12	-	LS483307	-	UK
NCTC5164	12	-	LS483320	-	UK
NCTC8195	30	-	LS483351	-	-
NCTC8198	166.1	-	LN831034	-	UK
NCTC8224	33	-	LS483522	-	-
NCTC8225	31	-	LS483298	-	USA
NCTC8227	36	-	LS483399	-	-
NCTC8230	51	-	LS483356	-	USA
NCTC8231	44	-	LS483345	-	-
NCTC8300	12	Pharyngitis	LS483323	-	-
NCTC8304	17	-	LS483415	-	-
NCTC8314	13L	-	LS483321	-	-
NCTC8316	9	-	LS483521	-	-
NCTC8320	205	-	LS483391	-	-
NCTC8322	Not identified	-	LS483520	-	UK
NCTC8324	8	-	LS483347	-	UK
NCTC8326	4	-	LS483357	-	UK
NCTC8328	27	-	LS483330	-	-
NCTC8332	12	-	LS483335	-	UK
NCTC8370	166.1	-	LS483442	-	-
NGAS322	114	-	CP010449	-	USA
NGAS327	83.1	-	CP007562	2011	USA
NGAS596	82	-	CP007561	-	USA
NGAS638	101	-	CP010450	-	USA
NGAS743	87	-	CP007560	-	USA
NGAS979	74	-	CP028140	-	-
NS53	71	Febrile	CP015238	1990	Australia
NZ131	49.1	Glomerulonephritis	CP000829	-	USA
SSI1	3.1	STSS	BA000034	-	Japan
STAB09014	28	Cellulitis	CP011069	2009	France
STAB090229	75	-	CP020027	-	France
STAB10015	28	Cellulitis	CP011068	2010	France
STAB1102	83.1	Skin tissue infection	CP007023	-	France
STAB120304	75	Pharyngitis	CP020082	-	France
STAB13021	66	skin abcess	CP014278	2013	France
STAB14018	75	-	CP014542	-	France
STAB901	44	Endometritis	CP007024	-	France
STAB902	3.2	asymptomatic	CP007041	-	France
TJ11-001	12	Pharyngitis	CP028148	-	China
